# Supplementary material for: Deletion of the celA gene in Aspergillus nidulans triggers overexpression of secondary metabolite biosynthetic genes
Source: Sci Rep. 2017 Jul 20;7:5978. doi: 10.1038/s41598-017-05920-x (PMC5519750; doi:10.1038/s41598-017-05920-x)
Supplement: Supplementary file 2 — Supplementary Information [file 41598_2017_5920_MOESM2_ESM.xls]

## Sheet: Title of the paper
Deletion of the celA gene in Aspergillus nidulans triggers overexpression of secondary metabolite biosynthetic genes
Gea Guerriero, Lucia Silvestrini, Sylvain Legay, Frank Maixner, Michael Sulyok, Jean-Francois Hausman, Joseph Strauss

## Sheet: Primers used in the study 
celA Upstream Fwd	CATCTGCAGACATCAAGCCTGTCCTTAT
celA Upstream Rev	CGCGTCTTTTAGCTTGTTTGACCGACCC
celA Downstream Fwd	ATGGATGATGATTGATAGTTATTGCATG
celA Downstream Rev	AGAGGGATGGGTTCTGCGCTTACGAAAC
argchimera Fwd	CAAACAAGCTAAAAGACGCGAAGGGTCGGTAAGCGAAAGCTTGCATGCAATAATTGCAGC
argchimera Rev	CACATGCAATAACTATCAATCATCATCCATGGCCGCTCAGAAGAATGTGCTGGATAGAGG
celA nested Fwd	CAACTCCATTTCAACCCCATTTTCCTTA
celA nested Rev	TGAATTTTCATGTAGTGTCCGTCGAAGC
laeAFwd	ATGGGTTGCGGTAGTGTCA
laeARev	CAATGCCGTTCCATCTAGTGA
aflRFwd	GCGCGAAGAAGACTTCAAC
aflRRev	TGCAATAACTGCCGACGAC
orsBFwd	TGAAGTGCATCCTCCACAAC
orsBRev	AACTGCTCTTCGGTCAACAG
orsCFwd	TCTCTTTCAGGCAACGGAGTGT
orsCRev	CGTGGGTTTGGAGGGATGTATT
stcAFwd	AACGCGCCCAAAATGAAAG
stcARev	CAAACCACATCCCACCCATC
stcBFwd	GGTATTTCATTCCCGACGAC
stcBRev	TGCATCATCCCAGATACTCG
stcFFwd	CAGAGGCAGCAAAACCAATC
stcFRev	TATGAAACGGAGGGAGATGC
stcJFwd	TTGCACGAAAGCAGTACGAG
stcJRev	AAATCTGGCTGAGGAAGTCG
stcKFwd	TTGGACTGCACTCACAAAGC
stcKRev	AGGCACGAAACGAGTTGAAG
stcLFwd	TTCCGACACGACAACTATGC
stcLRev	AATGCCACAGCAGTTTAGCC
stcSFwd	TGGAGGGCACTGTTTAATCC
stcSRev	CGGTTCAAGCTGGAAAACTG
stcUFwd	CGCATCATCCTCACAAGTTC
stcURev	TGACCGTGATCTTCTTGTCG
stcVFwd	TCGCATACCTGCTTCACAAG
stcVRev	CGACATCAAAAGGGATCGTG
stcWFwd	CAAATCCCGAAGCATACCTG
stcWRev	GCCATCACACTACCGTTTTG
mdpAFwd	TGGTGTCAAGGGACTTCCAG
mdpARev	TGATGAGGGGTTGAGTTCTG
fhbBFwd	TACATGAATCGCTCCCCAAG
fhbBRev	CGGTCTTTAGCATGGACATC
ANIA08443Fwd	TTGCACTTAGGCAGTGGTTG
ANIA08443Rev	CCCCCGAATAATCCTTGAAC
H2BFwd	TGCCGAGAAGAAGCCTAGCA
H2BRev	GAGTAGGTCTCCTTCCTGGT
arg Southern Rev	GAGGGTGGAAAGAGTCACACAAAGCATTGA
celA diagn PCR Fwd	GGTCGGTCAAACAAGCTAAAAGACGCG
celA diagn PCR Rev	ATGCAATAACTATCAATCATCATCCAT
celA specific Rev	CCGTACTGCCCGTTACGAAGGAGCCTT

## Sheet: Mapping of the reads
	Mapping results
Libraries	Total reads	Total reads mapped	Reads mapped with unique hit	Reads mapped with multiple hits
C1	7238880	3706233	3700896	5337
C2	7545058	5205011	5198498	6513
C3	6149570	3607060	3601940	5120
celAdelta1	6750572	4638936	4633559	5377
celAdelta2	6210866	3300251	3295731	4520
celAdelta3	6084834	4176645	4171469	5176

## Sheet: Filtered data log2FC>1 abs val
Gene symbol	Annotation	Ctrl 1 RPKM	Ctrl 2 RPKM	Ctrl3 RPKM	Ctrl Means	celAdelta1 RPKM	celAdelta2 RPKM	celAdelta3 RPKM	celAdelta Means	FCcelAdelta/Ctrl	log2FCcelAdelta/Ctrl	Ctrl vs celAdelta - Difference	t-test: Ctrl vs celAdelta p-value
ANIA_02600	conserved hypothetical protein	0.788935	0.885986	0.810626	0.828516	0	0	0	0	RPKM Ctrl only	RPKM Ctrl only	-0.828516	9.44632e-06
ANIA_06460	conserved hypothetical protein	0.50245	0.564259	0.516265	0.527658	0	0	0	0	RPKM Ctrl only	RPKM Ctrl only	-0.527658	9.44632e-06
ANIA_08353	conserved hypothetical protein	2.51576	2.82524	2.58493	2.64198	0	0	0	0	RPKM Ctrl only	RPKM Ctrl only	-2.64198	9.44632e-06
ANIA_08476	conserved hypothetical protein	6.68462	6.14204	6.86841	6.56503	0	0	0	0	RPKM Ctrl only	RPKM Ctrl only	-6.56503	7.24791e-06
ANIA_06424	conserved hypothetical protein	12.3204	11.9912	13.925	12.7455	0	0	0	0	RPKM Ctrl only	RPKM Ctrl only	-12.7455	2.85314e-05
ANIA_11037	conserved hypothetical protein	0	0	0	0	6.75153	6.01726	5.53484	6.10121	RPKM celAdelta only	RPKM celAdelta only	6.10121	6.62958e-05
ANIA_06439	conserved hypothetical protein	3.0063	3.09478	3.60379	3.23496	0	0	0	0	RPKM Ctrl only	RPKM Ctrl only	-3.23496	6.43919e-05
ANIA_00341	hypothetical protein	0	0	0	0	10.7783	13.2084	11.4725	11.8198	RPKM celAdelta only	RPKM celAdelta only	11.8198	8.17967e-05
ANIA_06436	ABC multidrug transporter (Eurofung)	1.0458	0.880835	1.07455	1.00039	0	0	0	0	RPKM Ctrl only	RPKM Ctrl only	-1.00039	7.75893e-05
ANIA_06462	"amidohydrolase, putative (AFU_orthologue; AFUA_6G11660)"	0.844494	0.711285	0.650784	0.735521	0	0	0	0	RPKM Ctrl only	RPKM Ctrl only	-0.735521	0.000211132
ANIA_05030	conserved hypothetical protein	0	0	0	0	0.431565	0.576945	0.479333	0.495947	RPKM celAdelta only	RPKM celAdelta only	0.495947	0.000316375
ANIA_07117	conserved hypothetical protein	1.95945	1.32029	1.81199	1.69724	0	0	0	0	RPKM Ctrl only	RPKM Ctrl only	-1.69724	0.000926356
ANIA_08423	conserved hypothetical protein	0.493265	0.738592	0.675769	0.635875	0	0	0	0	RPKM Ctrl only	RPKM Ctrl only	-0.635875	0.000985805
ANIA_06442	amino acid transporter (Eurofung)	11.1305	14.2854	16.9506	14.1222	0	0	0	0	RPKM Ctrl only	RPKM Ctrl only	-14.1222	0.0011014
ANIA_05500	conserved hypothetical protein	0	0	0	0	2.18849	1.95048	1.41792	1.8523	RPKM celAdelta only	RPKM celAdelta only	1.8523	0.00124431
ANIA_07288	conserved hypothetical protein	0	0	0	0	0.427712	0.381196	0.593816	0.467574	RPKM celAdelta only	RPKM celAdelta only	0.467574	0.00192598
ANIA_10812	conserved hypothetical protein	7.90669	5.0739	5.65784	6.21281	0	0	0	0	RPKM Ctrl only	RPKM Ctrl only	-6.21281	0.00197782
ANIA_09226	"nonribosomal peptide synthase, putative (Eurofung)"	0	0	0	0	0.112274	0.175112	0.187052	0.158146	RPKM celAdelta only	RPKM celAdelta only	0.158146	0.00241844
ANIA_06480	conserved hypothetical protein	8.68725	6.59959	11.0264	8.77106	0	0	0	0	RPKM Ctrl only	RPKM Ctrl only	-8.77106	0.00236434
ANIA_06443	ABC multidrug transporter (Eurofung)	20.0865	17.3519	11.4439	16.2941	0	0	0	0	RPKM Ctrl only	RPKM Ctrl only	-16.2941	0.00308051
ANIA_00521	conserved hypothetical protein	0	0	0	0	0.921225	0.821037	1.36425	1.03551	RPKM celAdelta only	RPKM celAdelta only	1.03551	0.00343287
ANIA_06479	conserved hypothetical protein	3.176	2.43184	1.77999	2.46261	0	0	0	0	RPKM Ctrl only	RPKM Ctrl only	-2.46261	0.00364003
ANIA_02708	conserved hypothetical protein	0	0	0	0	1.459	2.4381	2.63329	2.1768	RPKM celAdelta only	RPKM celAdelta only	2.1768	0.00390204
ANIA_11203	conserved hypothetical protein	0.429301	0.241056	0.441104	0.370487	0	0	0	0	RPKM Ctrl only	RPKM Ctrl only	-0.370487	0.00463155
ANIA_05394	conserved hypothetical protein	0.42324	0.237653	0.434877	0.365257	0	0	0	0	RPKM Ctrl only	RPKM Ctrl only	-0.365257	0.00463155
ANIA_08653	"glutamyl-tRNA(Gln) amidotransferase, subunit A (AFU_orthologue; AFUA_7G06800)"	0.546739	0.306998	0.561771	0.471836	0	0	0	0	RPKM Ctrl only	RPKM Ctrl only	-0.471836	0.00463155
ANIA_11086	conserved hypothetical protein	1.89344	3.18955	1.9455	2.34283	0	0	0	0	RPKM Ctrl only	RPKM Ctrl only	-2.34283	0.00522303
ANIA_03781	"sodium/phosphate symporter, putative (AFU_orthologue; AFUA_7G06350)"	0	0	0	0	1.27857	1.36742	0.710043	1.11868	RPKM celAdelta only	RPKM celAdelta only	1.11868	0.0055704
ANIA_06481	conserved hypothetical protein	5.62116	7.7856	4.043	5.81659	0	0	0	0	RPKM Ctrl only	RPKM Ctrl only	-5.81659	0.00583903
ANIA_01214	hypothetical protein	0	0	0	0	0.61415	1.09472	0.682127	0.796998	RPKM celAdelta only	RPKM celAdelta only	0.796998	0.00605387
ANIA_06430	Putative Zn(II)2Cys6 transcription factor (Eurofung)	3.61199	4.05632	1.97936	3.21589	0	0	0	0	RPKM Ctrl only	RPKM Ctrl only	-3.21589	0.00701665
ANIA_09442	"cellulose-binding GDSL lipase/acylhydrolase, putative (AFU_orthologue; AFUA_2G00510)"	0	0	0	0	0.577153	0.514384	0.961553	0.684363	RPKM celAdelta only	RPKM celAdelta only	0.684363	0.00806594
ANIA_11496	hypothetical protein	0	0	0	0	3.6849	8.21037	6.13914	6.01147	RPKM celAdelta only	RPKM celAdelta only	6.01147	0.0100604
ANIA_05464	conserved hypothetical protein	0.634861	1.18826	0.652316	0.825147	0	0	0	0	RPKM Ctrl only	RPKM Ctrl only	-0.825147	0.0104728
ANIA_02804	"beta-galactosidase, putative (AFU_orthologue; AFUA_5G00670)"	0.385176	0.865117	0.791532	0.680608	0	0	0	0	RPKM Ctrl only	RPKM Ctrl only	-0.680608	0.0103339
ANIA_03966	conserved hypothetical protein	0	0	0	0	38.6423	90.2264	86.903	71.9239	RPKM celAdelta only	RPKM celAdelta only	71.9239	0.0124968
ANIA_02339	conserved hypothetical protein	0	0	0	0	1.37304	3.26323	3.05002	2.56209	RPKM celAdelta only	RPKM celAdelta only	2.56209	0.0127811
ANIA_11202	"DMATS type aromatic prenyltransferase, putative (JCVI)"	0	0	0	0	1.36219	2.57984	1.32384	1.75529	RPKM celAdelta only	RPKM celAdelta only	1.75529	0.0130949
ANIA_00014	conserved hypothetical protein	1.82062	1.63567	0.74827	1.40152	0	0	0	0	RPKM Ctrl only	RPKM Ctrl only	-1.40152	0.0133197
ANIA_11257	hypothetical protein	0.967082	1.08605	1.98734	1.34682	0	0	0	0	RPKM Ctrl only	RPKM Ctrl only	-1.34682	0.013902
ANIA_08328	conserved hypothetical protein	0	0	0	0	1.0567	1.41267	2.34732	1.60556	RPKM Ctrl only	RPKM Ctrl only	1.60556	0.0140097
ANIA_11625	hypothetical protein	0	0	0	0	3.63826	6.48515	9.09215	6.40519	RPKM Ctrl only	RPKM Ctrl only	6.40519	0.0152604
ANIA_10819	conserved hypothetical protein	69.8726	74.0416	29.3311	57.7484	0	0	0	0	RPKM Ctrl only	RPKM Ctrl only	-57.7484	0.0154782
ANIA_05063	conserved hypothetical protein	1.24915	0.467604	0.855661	0.857471	0	0	0	0	RPKM Ctrl only	RPKM Ctrl only	-0.857471	0.0190936
ANIA_10811	"cytochrome P450, putative (Eurofung)"	8.35398	10.9785	3.83525	7.72259	0	0	0	0	RPKM Ctrl only	RPKM Ctrl only	-7.72259	0.0208007
ANIA_06463	conserved hypothetical protein	2.03635	4.57369	5.92828	4.17944	0	0	0	0	RPKM Ctrl only	RPKM Ctrl only	-4.17944	0.0215038
ANIA_08986	conserved hypothetical protein	1.72131	1.93306	0.663239	1.4392	0	0	0	0	RPKM Ctrl only	RPKM Ctrl only	-1.4392	0.0214995
ANIA_09225	"cytochrome P450, putative (Eurofung)"	0	0	0	0	1.65013	1.33697	3.1657	2.05093	RPKM celAdelta only	RPKM celAdelta only	2.05093	0.0221184
ANIA_06433	Diacylglycerol acyltransferase family (AFU_orthologue; AFUA_4G14150)	1.15575	0.943948	2.2671	1.4556	0	0	0	0	RPKM Ctrl only	RPKM Ctrl only	-1.4556	0.0238547
ANIA_06444	"NRPS-like enzyme, putative (JCVI)"	0.172959	0.388471	0.177714	0.246381	0	0	0	0	RPKM Ctrl only	RPKM Ctrl only	-0.246381	0.025646
ANIA_09508	conserved hypothetical protein	0.422247	0.94838	0.433856	0.601494	0	0	0	0	RPKM Ctrl only	RPKM Ctrl only	-0.601494	0.025646
ANIA_05270	acyl-CoA dehydrogenase (AFU_orthologue; AFUA_2G16630)	0	0	0	0	0.33735	0.901984	1.12407	0.787801	RPKM celAdelta only	RPKM celAdelta only	0.787801	0.028195
ANIA_11470	hypothetical protein	0	0	0	0	1.67106	5.21263	5.56806	4.15058	RPKM celAdelta only	RPKM celAdelta only	4.15058	0.0289304
ANIA_06661	hypothetical protein	0	0	0	0	0.653232	2.03766	2.17661	1.6225	RPKM celAdelta only	RPKM celAdelta only	1.6225	0.0289304
ANIA_10658	hypothetical protein	0	0	0	0	0.552735	1.60102	0.920872	1.02488	RPKM celAdelta only	RPKM celAdelta only	1.02488	0.0288944
ANIA_10506	"heat shock trehalose synthase, putative (AFU_orthologue; AFUA_5G14780)"	0	0	0	0	0.981335	3.2069	3.39097	2.5264	RPKM celAdelta only	RPKM celAdelta only	2.5264	0.0310054
ANIA_07239	conserved hypothetical protein	1.93001	0.866974	0.793231	1.19674	0	0	0	0	RPKM Ctrl only	RPKM Ctrl only	-1.19674	0.0311216
ANIA_07415	conserved hypothetical protein	0	0	0	0	0.273735	0.243965	0.608068	0.375256	RPKM celAdelta only	RPKM celAdelta only	0.375256	0.0324361
ANIA_09227	phytanoyl-CoA dioxygenase family protein (AFU_orthologue; AFUA_8G00230)	0	0	0	0	0.344631	0.30715	0.765553	0.472445	RPKM celAdelta only	RPKM celAdelta only	0.472445	0.0324361
ANIA_07881	"cytochrome P450, putative (Eurofung)"	20.6218	18.4879	5.69781	14.9358	0	0	0	0	RPKM Ctrl only	RPKM Ctrl only	-14.9358	0.0327388
ANIA_05248	hypothetical protein	0	0	0	0	0.364749	0.24381	0.10128	0.236613	RPKM celAdelta only	RPKM celAdelta only	0.236613	0.0359579
ANIA_08325	conserved hypothetical protein	5.34951	4.13021	1.37415	3.61795	0	0	0	0	RPKM Ctrl only	RPKM Ctrl only	-3.61795	0.0370412
ANIA_08980	conserved hypothetical protein	34.0202	31.6181	8.43756	24.692	0	0	0	0	RPKM Ctrl only	RPKM Ctrl only	-24.692	0.0388877
ANIA_02844	conserved hypothetical protein	0	0	0	0	2.79438	1.42313	0.886765	1.70143	RPKM celAdelta only	RPKM celAdelta only	1.70143	0.0401188
ANIA_06478	conserved hypothetical protein	28.9966	20.4213	7.06972	18.8292	0	0	0	0	RPKM Ctrl only	RPKM Ctrl only	-18.8292	0.0419081
ANIA_07171	hypothetical protein	15.3384	13.3104	3.58184	10.7435	0	0	0	0	RPKM Ctrl only	RPKM Ctrl only	-10.7435	0.0415146
ANIA_09223	"O-methyltransferase, putative (AFU_orthologue; AFUA_5G02640)"	0	0	0	0	0.495556	0.220831	0.825609	0.513998	RPKM celAdelta only	RPKM celAdelta only	0.513998	0.0423881
ANIA_05275	"choline transporter, putative (Eurofung)"	3.13132	2.73508	0.714982	2.19379	0	0	0	0	RPKM Ctrl only	RPKM Ctrl only	-2.19379	0.0427247
ANIA_01567	"MBL2-like secreted peptide, putative (AFU_orthologue; AFUA_5G00910)"	38.2575	51.255	11.7238	33.7454	0	0	0	0	RPKM Ctrl only	RPKM Ctrl only	-33.7454	0.0440757
ANIA_09366	conserved hypothetical protein	0	0	0	0	0.918282	1.22762	0.25498	0.800294	RPKM celAdelta only	RPKM celAdelta only	0.800294	0.0493433
argB	"ornithine carbamoyltransferase, mitochondrial precursor (Eurofung)"	0.903905	1.0151	0.464379	0.794461	1471.41	2466.54	2330.9	2089.62	2630.23	11.361	2088.82	0.00257607
ANIA_08443	conserved hypothetical protein	1.78538	1.75438	2.52239	2.02072	466.972	1030.53	1101.09	866.197	428.658	8.74368	864.176	0.0125767
ANIA_01787	conserved hypothetical protein	0.187372	0	0	0.0624573	5.23947	18.1449	15.2967	12.8937	206.44	7.68958	12.8312	0.0305723
ANIA_03884	"MFS multidrug transporter, putative (AFU_orthologue; AFUA_6G03040)"	0	0.548926	0.837059	0.461995	34.3657	92.0007	100.195	75.5204	163.466	7.35285	75.0584	0.0222878
ANIA_11083	conserved hypothetical protein	117.738	124.876	144.498	129.037	9119.12	17542.5	16061.9	14241.2	110.365	6.78614	14112.1	0.00556091
ANIA_02407	conserved hypothetical protein	4.39049	3.43647	12.8501	6.89236	640.003	706.534	765.032	703.856	102.121	6.67414	696.964	4.30851e-05
ANIA_02557	conserved hypothetical protein	1.12599	1.58063	1.30157	1.33606	78.3777	72.3591	73.564	74.767	55.9606	5.80634	73.4309	2.37253e-06
ANIA_06419	conserved hypothetical protein	12.5914	7.21446	1.32016	7.04201	206.328	502.263	440.089	382.893	54.3728	5.76481	375.851	0.0140392
ANIA_11049	conserved hypothetical protein	1.07389	1.809	0	0.960964	64.3483	39.1892	46.2177	49.9184	51.9461	5.69894	48.9574	0.00286344
ANIA_03240	conserved hypothetical protein	0	0.310777	3.69645	1.33574	63.7856	71.6272	72.0736	69.1621	51.778	5.69427	67.8264	2.09231e-05
ANIA_09054	conserved hypothetical protein	0.927202	0.694175	47.3172	16.3128	548.423	836.932	917.665	767.674	47.0595	5.55641	751.361	0.00266868
ANIA_03782	67 kDa myosin-cross-reactive antigen family protein (AFU_orthologue; AFUA_5G09970)	0	0	0.98136	0.32712	6.99479	20.289	17.9393	15.0744	46.0822	5.52614	14.7473	0.022989
ANIA_05553	"cytochrome P450, putative (Eurofung)"	0	0.409746	0.374894	0.261547	8.01634	13.1199	14.8933	12.0099	45.9186	5.52101	11.7483	0.0047182
ANIA_04933	Putative Zn(II)2Cys6 transcription factor (Eurofung)	4.52205	10.4388	17.553	10.8379	532.293	449.359	424.681	468.778	43.2534	5.43474	457.94	0.000151996
ANIA_07893	conserved hypothetical protein	1.10017	0	1.13041	0.743527	22.4137	34.8602	38.8061	32.0267	43.074	5.42874	31.2831	0.00321572
ANIA_02398	O-methyltransferase (AFU_orthologue; AFUA_2G17820)	0.999318	0.4489	14.7858	5.41135	190.018	227.416	213.888	210.441	38.8888	5.28128	205.029	6.65006e-05
ANIA_10887	"cytochrome P450, putative (Eurofung)"	1.73627	0.389971	6.95761	3.02795	140.659	102.366	103.382	115.469	38.1344	5.25302	112.441	0.000914167
ANIA_03488	"cyclohexanone monooxygenase, putative (AFU_orthologue; AFUA_2G09400)"	0	0	0.333014	0.111005	3.10727	4.61556	4.45779	4.06021	36.5769	5.19286	3.9492	0.00130052
ANIA_08776	conserved hypothetical protein	0	0	1.49958	0.499859	11.9516	16.6272	22.1781	16.919	33.8476	5.08098	16.4191	0.00540843
ANIA_08612	hypothetical protein	19.6481	18.9574	48.6226	29.076	919.309	958.642	1031.13	969.694	33.3503	5.05963	940.618	1.03668e-05
ANIA_06358	conserved hypothetical protein	0	0	0.773317	0.257772	3.90846	9.64632	9.01607	7.52362	29.1871	4.86726	7.26584	0.0166806
ANIA_03915	MIP aquaporin (Eurofung)	14.2425	10.9592	43.9022	23.0346	529.54	748.395	716.642	664.859	28.8635	4.85117	641.824	0.000746452
ANIA_03079	"extracellular thaumatin domain protein, putative (AFU_orthologue; AFUA_3G09690)"	28.9633	27.9611	118.516	58.4802	565.507	1824.26	2141.31	1510.36	25.8269	4.6908	1451.88	0.0395003
ANIA_10886	conserved hypothetical protein	2.65947	7.60233	19.1282	9.79666	291.285	220.011	234.278	248.525	25.3683	4.66496	238.728	0.000432427
ANIA_07084	"PKS-like enzyme, putative (JCVI)"	0.602351	0.380503	1.0831	0.68865	22.829	13.4569	11.6256	15.9705	23.191	4.53549	15.2818	0.0117235
ANIA_08106	conserved hypothetical protein	1.57787	1.77197	0.648501	1.33278	40.34	28.7622	22.9626	30.6882	23.0257	4.52517	29.3555	0.00458239
ANIA_10630	hypothetical protein	0	0	0.660081	0.220027	3.59278	3.88819	7.41082	4.96393	22.5606	4.49573	4.74391	0.0189838
ANIA_06862	conserved hypothetical protein	0.890481	5.00012	136.33	47.4067	391.293	1163.51	1588.28	1047.69	22.1001	4.46598	1000.29	0.0472343
ANIA_05841	"nucleoside-diphosphate-sugar epimerase, putative (AFU_orthologue; AFUA_8G07320)"	0.746378	0	4.21795	1.65477	13.417	45.9712	49.6736	36.3539	21.9691	4.4574	34.6992	0.0401962
ANIA_03409	hypothetical protein	0.624573	0	0	0.208191	1.99599	6.67092	4.71094	4.45928	21.4192	4.42083	4.25109	0.0362185
ANIA_07278	glutamate decarboxylase (Eurofung)	0.344592	0	8.14353	2.82937	28.0815	75.6958	77.9742	60.5838	21.4124	4.42038	57.7544	0.0247964
ANIA_11584	hypothetical protein	0.908471	2.04045	0	0.982974	9.43558	25.2282	28.2153	20.9597	21.3227	4.41432	19.9767	0.026995
ANIA_07958	"GABA transporter, putative (Eurofung)"	0.719509	2.82807	2.21787	1.92182	26.7303	48.4149	46.4488	40.5313	21.0901	4.39849	38.6095	0.00514457
ANIA_08311	hypothetical protein	0.668688	0	0	0.222896	5.0753	2.14263	6.52712	4.58168	20.5552	4.36143	4.35879	0.0290856
ANIA_05089	conserved hypothetical protein	0	2.95617	6.76181	3.23933	23.4845	84.0341	86.0379	64.5188	19.9174	4.31595	61.2795	0.0410597
ANIA_08647	formate/nitrate family transporter (Eurofung)	0.578383	0	0	0.192794	2.77256	5.3539	3.07944	3.7353	19.3745	4.27609	3.54251	0.0133256
ANIA_09194	conserved hypothetical protein	0	0.606621	38.5741	13.0602	86.9603	329.243	335.053	250.419	19.1741	4.26109	237.359	0.0455207
ANIA_02607	"cytochrome P450, putative (Eurofung)"	1.06647	0.998048	0	0.688171	15.4788	13.036	9.14805	12.5543	18.2429	4.18927	11.8661	0.00319236
ANIA_07999	conserved hypothetical protein	49.1799	43.1246	19.3822	37.2289	360.893	797.992	842.327	667.071	17.9181	4.16334	629.842	0.0149414
ANIA_05938	conserved hypothetical protein	0	0	6.43156	2.14385	15.266	50.6697	49.1132	38.3496	17.8882	4.16093	36.2058	0.0368629
ANIA_02025	conserved hypothetical protein	0.143443	0.644354	6.63239	2.4734	48.8205	37.3827	43.1503	43.1178	17.4326	4.12372	40.6444	0.000481151
ANIA_10297	"NRPS-like enzyme, putative (JCVI)"	1.94966	2.37989	5.4872	3.27225	83.0978	44.1828	40.9199	56.0668	17.134	4.09879	52.7946	0.017786
ANIA_11157	conserved hypothetical protein	0.716642	0	31.6629	10.7932	80.7301	288.056	184.101	184.296	17.0752	4.09383	173.503	0.0461218
ANIA_02800	haloalkane dehalogenase family protein (AFU_orthologue; AFUA_8G01700)	0.740235	0.415648	11.0285	4.06147	33.5622	78.5357	89.005	67.0343	16.5049	4.04483	62.9728	0.0222101
ANIA_07083	DltD N-terminal domain protein (AFU_orthologue; AFUA_8G00380)	1.99864	5.61125	7.18755	4.93248	113.372	67.5987	60.5956	80.5221	16.3249	4.029	75.5897	0.0104326
ANIA_02704	conserved hypothetical protein	2.5316	3.29193	1.36906	2.39753	29.5938	45.4453	41.7371	38.9254	16.2356	4.02109	36.5279	0.00162511
ANIA_08122	"MFS multidrug transporter, putative (AFU_orthologue; AFUA_5G02700)"	0.16874	0.568494	4.33449	1.69058	9.43694	35.4447	36.6851	27.1889	16.0827	4.00743	25.4984	0.04692
ANIA_05654	conserved hypothetical protein	0.725311	0.814536	13.4146	4.9848	29.5535	99.16	100.405	76.3727	15.3211	3.93745	71.3879	0.0399062
ANIA_03046	"endoglucanase, putative (AFU_orthologue; AFUA_2G14540)"	1.56143	1.40281	3.85047	2.27157	17.9639	42.4715	41.0129	33.8161	14.8866	3.89595	31.5445	0.0167526
ANIA_02471	hypothetical protein	4.73361	0	145.913	50.2154	273.24	909.212	1006.01	729.488	14.5272	3.86068	679.272	0.0444082
ANIA_07902	conserved hypothetical protein	0.777007	0.436296	1.79633	1.00321	10.7085	17.1513	15.8584	14.5727	14.5261	3.86057	13.5695	0.00250913
ANIA_09332	conserved hypothetical protein	3.04408	1.24311	0.853028	1.7134	9.06485	27.9809	36.8349	24.6269	14.3731	3.8453	22.9135	0.049399
ANIA_03241	hypothetical protein	0	0	0.778747	0.259582	3.02762	2.69835	5.15619	3.62739	13.9739	3.80467	3.36781	0.0143392
ANIA_00391	NACHT domain protein (AFU_orthologue; AFUA_1G01490)	0.403312	1.10715	16.0235	5.84465	36.6975	98.6618	102.197	79.1854	13.5483	3.76004	73.3407	0.0284758
ANIA_02608	conserved hypothetical protein	1.94366	2.3812	20.3341	8.21966	140.041	95.1176	93.7637	109.641	13.3388	3.73756	101.421	0.00344907
ANIA_11378	hypothetical protein	3.62656	1.62907	73.0348	26.0968	142.552	389.926	485.933	339.47	13.0081	3.70134	313.374	0.0404948
ANIA_06298	hypothetical protein	58.7685	58.3407	64.0541	60.3878	872.124	653.355	775.327	766.936	12.7002	3.66678	706.548	0.000367129
ANIA_03877	conserved hypothetical protein	1.43902	2.82807	5.17504	3.14737	26.1554	47.3902	45.0122	39.5193	12.5563	3.65034	36.3719	0.00590592
ANIA_03968	conserved hypothetical protein	0	0	51.4563	17.1521	93.0856	286.001	258.472	212.519	12.3903	3.63114	195.367	0.0355604
ANIA_02475	conserved hypothetical protein (MstB) (Eurofung)	0.366349	0	12.9865	4.45096	26.7812	67.6929	69.2435	54.5725	12.2609	3.61599	50.1216	0.0261425
ANIA_04482	"sugar transporter, putative (AFU_orthologue; AFUA_2G03500)"	0.310133	1.21899	2.86794	1.46569	7.18556	21.531	22.2914	17.0027	11.6005	3.53611	15.537	0.0353196
ANIA_08607	conserved hypothetical protein	4.34486	8.78282	105.358	39.4952	195.086	557.805	589.121	447.337	11.3264	3.50161	407.842	0.0354895
ANIA_03887	conserved hypothetical protein	1.05279	0	0.927204	0.659999	2.76368	9.85244	9.6091	7.4084	11.2249	3.48863	6.7484	0.0452264
ANIA_08449	"nitrate reductase, putative (AFU_orthologue; AFUA_5G10420)"	0	0	6.72413	2.24138	10.4569	34.8226	28.6433	24.6409	10.9937	3.4586	22.3995	0.0428762
ANIA_09002	"oxidoreductase, short-chain dehydrogenase/reductase family (AFU_orthologue; AFUA_2G03620)"	0	0	103.302	34.4339	184.841	492.705	434.246	370.597	10.7626	3.42795	336.163	0.0286894
ANIA_07863	conserved hypothetical protein	0.449693	1.3467	34.9623	12.2529	156.406	111.324	125.566	131.099	10.6994	3.41946	118.846	0.00245145
ANIA_01329	conserved hypothetical protein	0.734192	0	0.754378	0.49619	7.03891	5.61991	3.25751	5.30544	10.6924	3.41851	4.80925	0.0131128
ANIA_02472	"protein phosphatase, putative (AFU_orthologue; AFUA_5G13740)"	0	0.617752	62.4554	21.0244	127.67	281.427	261.88	223.659	10.6381	3.41117	202.635	0.0182409
ANIA_10499	NADP(+) coupled glycerol dehydrogenase (Eurofung)	1.1605	0	129.674	43.6115	175.235	628.014	586.466	463.238	10.6219	3.40897	419.627	0.0496562
ANIA_11094	hypothetical oxidoreductase (Eurofung)	2.57704	0.57881	27.5381	10.2313	54.5608	136.706	126.459	105.909	10.3514	3.37176	95.6775	0.0246766
ANIA_08829	conserved hypothetical protein	16.9963	15.1106	653.428	228.512	975.425	2738.63	3224.4	2312.82	10.1212	3.33931	2084.31	0.0435462
ANIA_03783	hypothetical protein	10.3378	1.16095	2283.73	765.076	3406.94	10133.9	9470.65	7670.5	10.0258	3.32565	6905.43	0.0383791
ANIA_07280	conserved hypothetical protein	0.0955269	0.214556	1.96307	0.757717	4.27394	9.31874	8.47678	7.35649	9.70876	3.27929	6.59877	0.0168997
ANIA_05319	conserved hypothetical protein	0.530611	0	0	0.17687	2.11963	1.13347	1.8834	1.71216	9.68034	3.27506	1.53529	0.0113483
ANIA_03303	conserved hypothetical protein	0.424239	7.62282	41.4108	16.4859	113.884	164.935	196.511	158.443	9.61082	3.26466	141.957	0.00642014
ANIA_04879	hypothetical protein	2.44731	0	25.7746	9.4073	134.424	64.0409	72.208	90.2242	9.59087	3.26166	80.8169	0.0270078
ANIA_05086	conidium-specific protein (Eurofung)	5.32531	9.30285	57.7571	24.1284	136.147	267.96	283.006	229.038	9.49246	3.24678	204.91	0.0144784
ANIA_11321	hypothetical protein	2.04406	0	1.05013	1.0314	13.8812	7.27737	8.16227	9.77361	9.4761	3.24429	8.74221	0.0153214
ANIA_11492	hypothetical protein	0	0	1.77714	0.592381	4.14551	4.92622	7.67393	5.58189	9.42281	3.23616	4.98951	0.0151041
ANIA_10628	hypothetical protein similar to SpoC1-C1C protein (Eurofung)	0.393604	0	87.1538	29.1825	125.158	334.638	364.816	274.87	9.41902	3.23558	245.688	0.0382967
ANIA_11337	conserved hypothetical protein	7.34192	8.2451	211.226	75.6043	323.35	790.708	1015.53	709.862	9.38917	3.231	634.258	0.0418789
ANIA_11151	conserved hypothetical protein	19.359	22.6463	95.105	45.7034	391.5	448.717	433.759	424.659	9.29162	3.21593	378.955	0.000228371
ANIA_00950	hypothetical protein	11.3256	5.98533	140.328	52.5464	242.712	579.688	630.786	484.395	9.21843	3.20452	431.849	0.0289205
ANIA_05088	calcium ion P-type ATPase (Eurofung)	2.77344	0.978878	48.5261	17.4262	111.17	186.029	183.807	160.335	9.20084	3.20177	142.909	0.00798039
ANIA_07380	conserved hypothetical protein	0	0	0.180844	0.0602814	0.281235	0.751947	0.624727	0.552636	9.16761	3.19655	0.492355	0.0323169
ANIA_00635	conserved hypothetical protein	8.08437	5.10686	349.917	121.036	515.503	1395.59	1391.72	1100.94	9.09594	3.18522	979.902	0.0356034
ANIA_11486	hypothetical protein	0	0	1.68021	0.560069	3.91939	6.98627	4.35321	5.08629	9.08155	3.18294	4.52622	0.0151219
ANIA_07909	"polyketide synthase, putative (JCVI)"	0.0427465	0.0960099	14.3185	4.81908	43.3729	44.1346	43.2804	43.596	9.04653	3.17736	38.7769	0.00123305
ANIA_08930	Putative Zn(II)2Cys6 transcription factor (Eurofung)	31.9832	35.6629	264.182	110.609	790.955	1122.53	1067.91	993.799	8.98475	3.16748	883.189	0.00232635
ANIA_03916	"glycerol kinase, putative (AFU_orthologue; AFUA_6G08470)"	130.994	107.636	87.7073	108.779	702.745	1137.07	1080.5	973.437	8.94873	3.16168	864.658	0.0032143
ANIA_08198	"choline transporter, putative (Eurofung)"	43.9112	54.8582	18.8447	39.2047	318.419	350.592	381.831	350.281	8.93466	3.15941	311.076	0.000125128
ANIA_07804	"sterigmatocystin biosynthesis monooxygenase, putative (Eurofung)"	102.638	110.566	204.011	139.071	943.671	1387.09	1372.13	1234.3	8.87527	3.14979	1095.23	0.00182327
ANIA_08553	catalase (Eurofung)	5.95057	5.91886	60.0936	23.9877	89.9213	272.628	275.786	212.778	8.87031	3.14899	188.791	0.0420386
ANIA_11331	hypothetical protein	0	0	2.33953	0.779843	6.36695	7.29579	7.07167	6.91147	8.86265	3.14774	6.13163	0.00177823
ANIA_09348	conserved hypothetical protein	1.20274	1.20062	3.15819	1.85385	9.82275	17.0332	22.4129	16.4229	8.85881	3.14711	14.5691	0.0170717
ANIA_07990	conserved hypothetical protein	2.55145	3.58165	384.064	130.066	590.642	1330.32	1514.67	1145.21	8.80487	3.1383	1015.15	0.0305303
ANIA_08955	hypothetical protein	6.83078	4.90096	53.4192	21.717	221.479	169.83	178.307	189.872	8.74301	3.12813	168.155	0.00172034
ANIA_11370	hypothetical protein	21.8033	21.4248	82.6102	41.9461	572.667	288.184	237.008	365.953	8.72437	3.12505	324.007	0.0381747
ANIA_07815	conserved hypothetical protein	28.2499	27.9699	39.4525	31.8908	179.086	325.623	329.365	278.025	8.71803	3.124	246.134	0.007707
ANIA_10369	hypothetical protein	1.58715	1.7824	12.5027	5.29075	21.134	49.7258	65.4902	45.45	8.59046	3.10274	40.1593	0.0407136
ANIA_02374	conserved hypothetical protein	2.70899	1.2169	1.39174	1.77254	10.3888	16.7818	18.0291	15.0666	8.49997	3.08746	13.294	0.00529451
ANIA_05326	conserved hypothetical protein	0.379488	0	0.389921	0.25647	1.21275	2.16172	3.03072	2.13506	8.32481	3.05742	1.87859	0.0254395
ANIA_02043	"GABA transporter, putative (Eurofung)"	5.84247	2.78353	37.4739	15.3666	111.32	130.603	141.079	127.667	8.30809	3.05452	112.301	0.00134786
ANIA_08510	"cytochrome P450, putative (Eurofung)"	0.276734	0.310777	0.284343	0.290618	1.98985	3.74393	1.47339	2.40239	8.26649	3.04727	2.11177	0.0371862
ANIA_08585	"short-chain dehydrogenase, putative (AFU_orthologue; AFUA_4G00160)"	3.23133	0	4.70357	2.64497	16.9958	24.1591	24.1338	21.7629	8.22805	3.04055	19.1179	0.00227649
ANIA_07419	conserved hypothetical protein	0	0.870711	0	0.290237	2.47778	1.93227	2.75203	2.38736	8.22555	3.04011	2.09712	0.00512447
ANIA_03523	conserved hypothetical protein	0	0	9.75604	3.25201	12.2218	36.6216	30.8938	26.579	8.1731	3.03088	23.327	0.0442564
ANIA_04421	L-lactate dehydrogenase (AFU_orthologue; AFUA_4G07050)	5.09456	1.98044	53.957	20.344	100.817	192.82	202.913	165.517	8.1359	3.0243	145.173	0.0165611
ANIA_03305	short chain dehydrogenase/reductase family protein (AFU_orthologue; AFUA_5G14310)	1.3545	0.912672	53.4427	18.57	77.6992	165.31	209.618	150.876	8.12473	3.02232	132.306	0.0357681
ANIA_06308	hypothetical protein	12.6013	10.5442	53.5681	25.5712	182.6	253.524	186.148	207.424	8.11162	3.01999	181.853	0.0025298
ANIA_06386	mitochondrial NADH-cytochrome b5 reductase (Eurofung)	0.589761	3.31155	0.605976	1.50243	13.6643	7.13898	15.4384	12.0806	8.04069	3.00732	10.5782	0.0168711
ANIA_07825	sterigmatocystin polyketide synthase (Eurofung)	57.7363	65.3867	100.14	74.4211	413.072	686.499	694.215	597.929	8.0344	3.00619	523.508	0.00497048
ANIA_09192	IQ calmodulin-binding motif protein (AFU_orthologue; AFUA_3G03910)	3.63633	1.63346	14.198	6.48926	75.3418	44.5351	36.1399	52.0056	8.01411	3.00254	45.5164	0.0221561
ANIA_10629	conserved hypothetical protein	1.85653	0.463314	44.934	15.7513	53.5621	157.458	167.489	126.17	8.01013	3.00183	110.418	0.0481084
ANIA_04148	"MFS monosaccharide transporter, putative (AFU_orthologue; AFUA_4G13080)"	0	0.735901	1.00996	0.581954	3.14123	3.4995	6.97783	4.53952	7.80048	2.96356	3.95756	0.0348287
ANIA_10233	6-phosphogluconate dehydrogenase (Eurofung)	5.60985	7.11285	38.6752	17.1326	59.4218	172.537	167.968	133.309	7.78099	2.95995	116.176	0.0392776
ANIA_11153	conserved hypothetical protein	6.08191	6.41614	16.0962	9.53143	71.7083	78.87	69.1786	73.2523	7.68534	2.94211	63.7209	0.00013012
ANIA_02242	conserved hypothetical protein	2.73577	4.22444	7.37885	4.77969	19.6715	43.0997	47.3391	36.7034	7.67905	2.94093	31.9238	0.0214953
ANIA_01651	conserved hypothetical protein	1.98979	3.57531	35.5743	13.7131	89.6605	100.312	120.773	103.582	7.55347	2.91714	89.8685	0.00323093
ANIA_11477	hypothetical protein	1.03378	0	1146.11	382.382	1879.81	2987.1	3737.26	2868.06	7.50049	2.90698	2485.67	0.0197633
ANIA_08397	conserved hypothetical protein	0.496898	0	3.57392	1.35694	7.14586	12.7374	10.5824	10.1552	7.48391	2.90379	8.79828	0.0112038
ANIA_09248	"cytochrome P450, putative (Eurofung)"	0.339391	0.381141	1.04617	0.588899	5.15191	4.47078	3.4634	4.36203	7.40709	2.88891	3.77313	0.00222647
ANIA_07914	conserved hypothetical protein	2.57704	2.89405	22.5071	9.32605	98.4153	46.2415	61.0572	68.5714	7.35267	2.87827	59.2453	0.0246033
ANIA_09023	"metalloreductase, putative (AFU_orthologue; AFUA_7G07120)"	1.07496	3.4204	12.702	5.73244	66.8457	32.7859	26.55	42.0605	7.33728	2.87524	36.3281	0.0492613
ANIA_08642	"NAD binding Rossmann fold oxidoreductase, putative (AFU_orthologue; AFUA_8G04870)"	1.09949	0.493899	23.0464	8.21325	39.178	68.4251	71.8085	59.8038	7.28139	2.86421	51.5906	0.0154883
ANIA_01073	"MFS peptide transporter, putaitve (AFU_orthologue; AFUA_1G12240)"	0.597599	0.335556	0.767536	0.566897	6.08743	2.97864	3.31432	4.1268	7.27963	2.86386	3.5599	0.02307
AN12483	methionine transporter (Eurofung)	29.0408	34.5899	42.6792	35.4366	264.22	258.294	249.578	257.364	7.26266	2.8605	221.928	2.80647e-06
ANIA_11445	hypothetical protein	1.40529	0	17.3271	6.24414	56.1372	52.0332	26.1873	44.7859	7.17246	2.84247	38.5417	0.024083
ANIA_02004	conserved hypothetical protein	30.6074	14.8066	93.379	46.2643	385.612	317.857	275.362	326.277	7.05245	2.81812	280.013	0.00220825
ANIA_11291	hypothetical protein	0	3.31155	1.51494	1.60883	7.06776	9.44865	17.0084	11.175	6.946	2.79618	9.56612	0.0383666
ANIA_07153	conserved hypothetical protein	0	0	0.640633	0.213544	0.871731	1.77583	1.79812	1.48189	6.93951	2.79483	1.26835	0.0271409
ANIA_09364	conserved hypothetical protein	0	1.41262	0.96935	0.79399	5.52735	6.49365	4.46483	5.49528	6.92109	2.791	4.70129	0.00283
ANIA_08636	Putative Zn(II)2Cys6 transcription factor (Eurofung)	36.0565	32.3026	273.488	113.949	867.014	708.392	773.044	782.816	6.86989	2.78029	668.868	0.00191021
ANIA_07129	conserved hypothetical protein	4.05535	3.33976	9.16706	5.52072	19.2239	48.7044	45.5023	37.8102	6.84878	2.77585	32.2895	0.0274634
ANIA_02044	conserved hypothetical protein	4.98455	5.11097	23.3812	11.1589	76.8768	76.0774	75.578	76.1774	6.82661	2.77117	65.0185	0.00044524
ANIA_07911	conserved hypothetical protein	1.0836	2.73802	19.7627	7.86143	50.4287	51.6956	56.0104	52.7116	6.70509	2.74526	44.8502	0.00194256
ANIA_08619	conserved hypothetical protein	3.33106	2.01429	1.3164	2.22058	8.80282	17.1505	17.9627	14.6387	6.59226	2.72077	12.4181	0.0141645
ANIA_07824	sterigmatocystin biosynthesis P450 monooxygenase StcB (Eurofung)	65.9781	73.8995	80.9937	73.6238	374.398	538.537	539.403	484.113	6.57549	2.7171	410.489	0.00172581
ANIA_11267	hypothetical protein	0.956793	2.14899	5.8986	3.00146	10.7019	21.8011	26.3199	19.6077	6.53271	2.70768	16.6062	0.027083
ANIA_08399	calcium ion P-type ATPase (Eurofung)	0	0.723383	0.827317	0.5169	1.80121	3.26798	5.00145	3.35688	6.49425	2.69916	2.83998	0.0417258
ANIA_05308	conserved hypothetical protein	0	1.4638	2.00894	1.15758	3.64485	7.88909	10.9882	7.50737	6.48539	2.69719	6.34979	0.0453998
ANIA_09370	MFS transporter of unkown specificity (AFU_orthologue; AFUA_5G09940)	3.98742	3.98039	16.9952	8.321	46.1339	50.6859	63.9519	53.5906	6.4404	2.68715	45.2696	0.00276643
ANIA_07811	conserved hypothetical protein	13.5813	9.15123	13.6446	12.1257	58.5936	90.044	85.433	78.0235	6.43454	2.68584	65.8978	0.00266348
ANIA_02116	"NAD dependent epimerase/dehydratase, putative (AFU_orthologue; AFUA_7G00180)"	3.97205	7.00963	6.99644	5.99271	26.2941	42.2225	46.8279	38.4482	6.41583	2.68164	32.4555	0.00674531
ANIA_07809	conserved hypothetical protein	204.19	179.628	230.653	204.824	792.456	1625.36	1518.48	1312.1	6.40599	2.67942	1107.27	0.013421
ANIA_06996	"ubiquinone biosynthesis protein, putative (AFU_orthologue; AFUA_4G04590)"	9.30851	15.0179	53.3453	25.8906	198.493	132.936	161.596	164.342	6.34755	2.6662	138.451	0.004136
ANIA_03024	conserved hypothetical protein	26.1112	22.1088	254.451	100.89	625.342	685.119	605.738	638.733	6.33097	2.66243	537.843	0.00259875
ANIA_02177	"short chain dehydrogenase/oxidoreductase, putative (AFU_orthologue; AFUA_2G15740)"	6.65226	8.36706	117.565	44.1947	395.631	211.07	225.732	277.477	6.27852	2.65042	233.283	0.0286124
ANIA_09253	conserved hypothetical protein	0	0	1.84823	0.616076	2.87422	4.48286	4.15006	3.83571	6.22604	2.63832	3.21964	0.0149839
ANIA_09314	terpene synthase family protein (AFU_orthologue; AFUA_5G15060)	0.193624	0	0.198948	0.130858	0.928167	0.896158	0.601359	0.808561	6.17894	2.62736	0.677704	0.00527694
ANIA_10581	integral membrane protein (AFU_orthologue; AFUA_5G08640)	227.657	269.55	623.777	373.661	2233.81	2190.6	2484.05	2302.82	6.16285	2.6236	1929.16	0.000242128
ANIA_00294	mitochondrial integral membrane protein (AFU_orthologue; AFUA_1G03090)	37.8327	40.5555	422.654	167.014	802.089	1143.43	1120.53	1022.02	6.11934	2.61338	855.002	0.00714596
ANIA_08645	Putative Zn(II)2Cys6 transcription factor (Eurofung)	5.6333	5.23555	4.79022	5.21969	22.9689	40.9419	31.8891	31.9333	6.11785	2.61303	26.7136	0.00677686
ANIA_11013	hypothetical protein similar to VerB (Eurofung)	169.924	184.121	171.993	175.346	741.833	1199.51	1196.33	1045.89	5.96472	2.57646	870.545	0.00461184
ANIA_02822	MIP aquaporin (Eurofung)	1.99864	3.1423	14.3751	6.50534	25.7083	46.821	43.4515	38.6603	5.94285	2.57115	32.1549	0.0136419
ANIA_06820	"sensor histidine kinase/response regulator, putative (AFU_orthologue; AFUA_4G00660)"	6.00579	8.07686	133.322	49.135	359.219	254.949	255.217	289.795	5.89794	2.56021	240.66	0.0115946
ANIA_10634	"RNA12 protein, putative (AFU_orthologue; AFUA_1G07350)"	9.80169	12.0961	83.7789	35.2256	223.226	196.801	201.482	207.169	5.88122	2.55612	171.944	0.00256355
ANIA_07989	"phosphatidylserine decarboxylase, putative (AFU_orthologue; AFUA_1G16930)"	10.0793	8.12663	236.074	84.7599	250.049	634.152	598.796	494.332	5.83214	2.54403	409.572	0.046702
ANIA_05513	conserved hypothetical protein	1.77845	0.285318	6.13465	2.73281	15.2236	17.9097	14.5414	15.8916	5.81512	2.53981	13.1588	0.00293937
ANIA_05083	conserved hypothetical protein	3.67565	3.22485	103.978	36.9593	135.819	261.807	242.79	213.472	5.77586	2.53004	176.513	0.0267285
ANIA_08153	conserved hypothetical protein	1.41737	0.723513	3.70705	1.94931	11.221	10.5511	11.8913	11.2211	5.75647	2.52518	9.27183	0.000698691
ANIA_05015	conidiation-specific protein 10 (Eurofung)	2.16719	1.2169	943.041	315.475	1128.05	1731.42	2528.88	1796.12	5.69337	2.50928	1480.64	0.0446986
ANIA_00467	hypothetical protein	664.712	547.821	6245.42	2485.98	10633.2	16830	14904.7	14122.6	5.68091	2.50612	11636.7	0.0113863
ANIA_05876	autophagy-related protein Atg22B1 (Eurofung)	0.86646	0.389219	1.06834	0.774673	2.90745	5.0591	5.22833	4.39829	5.67761	2.50528	3.62362	0.00942231
ANIA_02541	alpha-arabinofuranosidase (Eurofung)	0	0	32.9807	10.9936	42.6563	71.2822	73.0406	62.3264	5.66934	2.50318	51.3328	0.0253996
ANIA_03314	conserved hypothetical protein	0.725311	4.88721	58.875	21.4958	115.896	123.434	121.644	120.325	5.59758	2.4848	98.8288	0.00634653
ANIA_07960	conserved hypothetical protein	14.9898	6.93154	131.369	51.0968	159.914	335.901	361.487	285.767	5.59266	2.48354	234.67	0.0352747
ANIA_07517	"HypA-like protein, putative (AFU_orthologue; AFUA_5G03330)"	142.487	134.14	248.576	175.068	927.825	1065.52	916.636	969.995	5.54068	2.47006	794.927	0.000192554
ANIA_09191	conserved hypothetical protein	8.19882	4.74321	31.91	14.9507	118.502	64.7485	64.1558	82.4688	5.51606	2.46364	67.5181	0.0276222
ANIA_03143	"DUF1212 domain membrane protein Prm10, putative (AFU_orthologue; AFUA_3G13940)"	1.24053	1.62533	5.8421	2.90265	11.8107	17.004	18.8973	15.904	5.47912	2.45395	13.0013	0.00729239
ANIA_09365	"endo-1,4-beta-xylanase B precursor (Eurofung)"	0.810257	0	1.66507	0.825109	6.1498	2.59625	4.67349	4.47318	5.42132	2.43864	3.64807	0.0326609
ANIA_07998	conserved hypothetical protein	18.1898	21.8866	17.9483	19.3416	164.587	69.0778	79.5527	104.406	5.39801	2.43243	85.0644	0.0483036
ANIA_00954	"heme/steroid binding domain protein, putative (AFU_orthologue; AFUA_1G16510)"	112.603	99.7904	150.815	121.07	509.6	764.904	675.822	650.108	5.36971	2.42484	529.039	0.00227915
ANIA_11269	hypothetical protein	0	0	1.11339	0.37113	1.73146	2.31473	1.92311	1.98976	5.36137	2.4226	1.61863	0.0166984
ANIA_00758	conserved hypothetical protein	4.52407	4.47093	31.6095	13.5348	49.0121	81.8228	86.3927	72.4092	5.34984	2.4195	58.8744	0.0165819
ANIA_06869	putative agmatinase (Eurofung)	0.435538	0.244558	0	0.226699	0.695938	1.39556	1.54593	1.21248	5.34842	2.41911	0.98578	0.0274874
ANIA_04888	pyruvate decarboxylase (Eurofung)	24.0258	29.8215	98.4205	50.7559	269.364	255.601	287.116	270.693	5.33324	2.41501	219.937	0.00100445
ANIA_06792	glycerol-3-phosphate dehydrogenase (Eurofung)	1.32263	0.247555	67.723	23.0977	88.0583	142.993	136.731	122.594	5.30763	2.40807	99.4965	0.024471
ANIA_07997	"RNA polymerase III transcription factor subunit, putative (AFU_orthologue; AFUA_5G02550)"	14.1694	11.2225	22.8346	16.0755	95.5691	82.0955	77.1618	84.9421	5.28394	2.40161	68.8666	0.000452407
ANIA_10655	hypothetical protein	51.3935	54.678	65.3133	57.1283	318.758	295.166	291.632	301.852	5.28376	2.40156	244.724	1.34565e-05
ANIA_00732	multidrug resistance protein (Eurofung)	5.15668	4.25811	22.908	10.7743	69.1898	47.9496	52.8919	56.6771	5.26041	2.39517	45.9028	0.00653516
ANIA_07806	versicolorin reductase (Eurofung)	454.784	448.222	563.884	488.963	1939.83	2790.97	2966.48	2565.76	5.24735	2.39159	2076.8	0.00288143
ANIA_06995	conserved hypothetical protein	5.99591	12.6253	26.9533	15.1915	46.1073	70.4449	121.043	79.1986	5.21335	2.38221	64.0071	0.0491838
ANIA_10135	conserved hypothetical protein	47.0062	44.6945	205.43	99.0436	424.123	599.351	510.832	511.435	5.16374	2.36842	412.392	0.00493517
ANIA_06397	conserved hypothetical protein	2.42609	1.55688	63.2101	22.3977	100.93	118.21	125.326	114.822	5.12652	2.35798	92.4245	0.0129705
ANIA_07808	conserved hypothetical protein	37.3365	34.9068	63.6864	45.3099	193.966	247.127	255.095	232.063	5.12168	2.35662	186.753	0.000930379
ANIA_07683	"non-classical export protein Nce102, putative (AFU_orthologue; AFUA_2G01590)"	37.5172	53.6756	497.965	196.386	657.376	997.208	1362.22	1005.6	5.12054	2.3563	809.216	0.0330809
ANIA_06390	"homogentisate 1,2-dioxygenase, putative (AFU_orthologue; AFUA_6G10810)"	0.777007	0	0.399185	0.392064	2.32793	1.79812	1.89611	2.00739	5.12005	2.35616	1.61532	0.00431723
ANIA_03148	PH domain protein (AFU_orthologue; AFUA_3G13830)	16.9487	17.025	88.3859	40.7865	297.561	167.198	161.356	208.705	5.11701	2.3553	167.918	0.0291118
ANIA_06401	conserved hypothetical protein	10.4836	9.2947	270.998	96.9254	598.649	397.21	486.687	494.182	5.09859	2.3501	397.257	0.0192239
ANIA_07081	conserved hypothetical protein	3.75396	8.08019	4.1786	5.33758	32.8661	26.0618	22.4853	27.1377	5.08427	2.34604	21.8002	0.00285035
ANIA_11279	hypothetical protein	1.02203	0	1.05013	0.690719	3.26616	3.63868	3.62768	3.51084	5.08288	2.34564	2.82012	0.00153446
ANIA_03872	hypothetical protein	588.333	445.129	1293.76	775.741	2572.6	5094.92	4157.32	3941.61	5.08109	2.34514	3165.87	0.0154568
ANIA_07805	"sterigmatocystin biosynthesis dehydrogenase, putative (Eurofung)"	260.776	245.738	208.64	238.384	892.268	1374.57	1288.46	1185.1	4.97138	2.31365	946.714	0.00316888
ANIA_05764	conserved hypothetical protein	41.537	36.8469	344.182	140.855	622.624	764.679	701.451	696.251	4.94303	2.3054	555.396	0.0071572
ANIA_07059	conserved hypothetical protein	0	1.48533	0	0.49511	2.64175	2.82533	1.76049	2.40919	4.86597	2.28273	1.91408	0.0322515
ANIA_09131	hypothetical protein	3.51838	4.19814	10.8453	6.18729	23.7176	36.7961	29.66	30.0579	4.85801	2.28037	23.8706	0.00580559
ANIA_03308	conserved hypothetical protein. (Eurofung)	9.92089	12.2372	14.5385	12.2322	32.3545	78.6324	67.1087	59.3652	4.8532	2.27894	47.133	0.0279606
ANIA_07807	conserved hypothetical protein	121.167	128.123	91.5557	113.615	426.809	616.393	603.739	548.98	4.83192	2.2726	435.365	0.00219457
ANIA_07812	conserved hypothetical protein	181.985	197.902	199.695	193.194	792.208	998.837	1008.34	933.127	4.83	2.27202	739.933	0.000472025
ANIA_07341	conserved hypothetical protein	24.968	34.371	169.099	76.146	320.24	364.937	408.812	364.663	4.789	2.25972	288.517	0.00557274
ANIA_05634	isocitrate lyase (Eurofung)	17.3536	17.8019	125.501	53.5522	154.776	277.55	333.006	255.111	4.76377	2.2521	201.558	0.0341685
ANIA_06402	conserved hypothetical protein	0.330252	0.494504	1.24422	0.689657	2.02286	3.91927	3.90741	3.28318	4.7606	2.25114	2.59352	0.0198065
ANIA_05320	GDSL-like lipase/acylhydrolase domain protein (AFU_orthologue; AFUA_2G00620)	4.96414	4.26309	0	3.07574	12.5981	14.9706	16.3245	14.6311	4.75692	2.25003	11.5553	0.00366079
ANIA_08329	"aryl-alcohol dehydrogenase, putative (AFU_orthologue; AFUA_4G00610)"	0.569232	0	0.292441	0.287224	1.36435	1.21597	1.51536	1.36522	4.75316	2.24889	1.078	0.00437939
ANIA_07897	FAD binding domain protein (AFU_orthologue; AFUA_6G00660)	2.28271	2.56351	3.75275	2.86632	12.9486	12.5156	15.3946	13.6196	4.75159	2.24841	10.7533	0.000429193
ANIA_10500	hypothetical protein	0.691835	3.88471	9.95199	4.84285	23.7676	16.7491	28.2401	22.9189	4.73254	2.24261	18.0761	0.0137407
ANIA_03522	nitric oxide oxidoreductase (Eurofung)	4.00195	2.83848	11.4703	6.10356	22.3812	30.2957	33.83	28.8356	4.72439	2.24013	22.7321	0.00630965
ANIA_02445	GPI anchored CFEM domain protein (AFU_orthologue; AFUA_6G10580)	8.67428	10.7668	17.8255	12.4222	56.5361	59.4897	59.9579	58.6613	4.72229	2.23949	46.2391	9.91636e-05
ANIA_09128	enoyl-CoA hydratase/isomerase family protein (AFU_orthologue; AFUA_8G01210)	0	0	7.8142	2.60473	13.7371	13.4203	9.68269	12.28	4.71451	2.23711	9.67531	0.0293072
ANIA_06015	Ndt80 homologue ndtA (Eurofung)	38.9389	39.2787	61.6076	46.6084	226.717	201.692	228.877	219.095	4.70077	2.2329	172.487	0.000115313
ANIA_05207	conserved hypothetical protein	25.74	16.3236	196.024	79.3626	305.326	432.114	376.741	371.394	4.67971	2.22642	292.031	0.0133244
ANIA_01754	conserved hypothetical protein	165.824	138.878	2669.53	991.412	3493.08	5503.91	4854.37	4617.12	4.65712	2.21944	3625.71	0.024236
ANIA_03151	conserved hypothetical protein	2.2345	6.27344	6.31382	4.94059	13.8355	23.8662	31.2296	22.9771	4.65068	2.21744	18.0365	0.0259185
ANIA_00395	Inorganic pyrophosphatase (Eurofung)	3.51112	1.21324	1.94258	2.22231	7.3366	14.039	9.58665	10.3207	4.64415	2.21541	8.09843	0.0177152
ANIA_06809	CRAL/TRIO domain protein (AFU_orthologue; AFUA_5G00680)	2.44398	4.94034	8.03577	5.14003	17.9639	25.5815	27.9765	23.8406	4.63823	2.21357	18.7006	0.00546764
ANIA_05159	conserved hypothetical protein	21.8267	24.8595	85.4129	44.033	161.273	239.189	210.717	203.726	4.62667	2.20997	159.693	0.00656357
ANIA_02488	conserved hypothetical protein	538.081	578.152	759.473	625.235	2767.68	2834.36	3070.81	2890.95	4.62378	2.20907	2265.71	3.83969e-05
ANIA_11021	hypothetical protein	307.363	245.152	221.608	258.041	902.031	1337.4	1335.83	1191.75	4.61847	2.20741	933.712	0.00315595
ANIA_07814	conserved hypothetical protein	16.5318	14.0296	19.1579	16.5731	48.404	91.3962	85.6851	75.1618	4.53517	2.18116	58.5887	0.0124441
ANIA_07346	Putative Zn(II)2Cys6 transcription factor (Eurofung)	33.2081	33.8401	24.643	30.5637	150.712	128.41	135.47	138.198	4.52162	2.17684	107.634	0.000117819
ANIA_03952	ABC multidrug transporter (Eurofung)	2.85809	2.79993	20.6817	8.77989	43.4826	38.7969	36.37	39.5498	4.50459	2.1714	30.7699	0.00816559
ANIA_02477	"plasma membrane channel protein (Aqy1), putative (AFU_orthologue; AFUA_4G02970)"	30.9765	28.7893	142.019	67.2617	348.525	276.471	282.554	302.517	4.4976	2.16916	235.255	0.00586512
ANIA_08592	conserved hypothetical protein	0.296338	0	17.9646	6.087	20.2427	32.0732	29.7147	27.3435	4.49212	2.1674	21.2565	0.0377647
ANIA_05843	"phosphoenolpyruvate synthase, putative (AFU_orthologue; AFUA_5G14790)"	0.690318	0.442993	0.202656	0.445323	1.02426	2.31727	2.62529	1.98894	4.46629	2.15908	1.54362	0.0389683
ANIA_11306	hypothetical protein	4.90574	3.67282	20.1625	9.58035	54.8715	38.4245	34.8257	42.7072	4.4578	2.15633	33.1269	0.0152021
ANIA_01269	"mitochondrial carrier protein, putative (AFU_orthologue; AFUA_1G09980)"	2.49137	3.07764	52.7334	19.4341	80.2155	85.3287	93.2946	86.2796	4.43959	2.15043	66.8455	0.0173394
ANIA_07810	conserved hypothetical protein	218.142	222.573	150.883	197.199	762.191	897.503	961.769	873.821	4.43117	2.14769	676.622	0.000431977
ANIA_01625	conserved hypothetical protein	2.9055	3.11461	59.165	21.7284	77.2368	116.703	94.1065	96.0154	4.4189	2.14369	74.287	0.0276092
ANIA_06656	endopolygalacturonase (Eurofung)	0.174638	1.17673	0.358879	0.570081	1.53478	3.23313	2.78944	2.51912	4.41887	2.14368	1.94903	0.0305505
ANIA_10025	conserved hypothetical protein	16.178	14.165	52.404	27.5823	64.4071	161.078	138.206	121.23	4.39522	2.13594	93.648	0.0418126
ANIA_04636	conserved hypothetical protein	26.5501	30.1889	368.963	141.901	447.307	763.528	655.257	622.031	4.38356	2.1321	480.13	0.0306588
ANIA_02974	conserved hypothetical protein	1.12894	1.47911	2.31995	1.64267	6.91497	4.82316	9.68392	7.14068	4.34701	2.12002	5.49802	0.0193007
ANIA_10533	large subunit of trehalose 6-phosphate synthase (Eurofung)	135.922	127.365	742.964	335.417	1862.92	1243.88	1264.77	1457.19	4.34441	2.11916	1121.77	0.0175369
ANIA_02466	"MFS glucose transporter, putative (AFU_orthologue; AFUA_3G14170)"	41.5359	41.9433	204.441	95.9733	308.029	464.028	475.881	415.979	4.33432	2.11581	320.006	0.0139401
ANIA_11156	conserved hypothetical protein	4.31908	7.13294	11.4862	7.64606	21.922	32.5631	44.8643	33.1165	4.33118	2.11476	25.4704	0.0214767
ANIA_01240	ABC multidrug transporter (Eurofung)	12.0885	7.42132	3.89188	7.80057	26.2054	36.439	38.4027	33.6824	4.31793	2.11034	25.8818	0.0044025
ANIA_04089	conserved hypothetical protein	44.178	37.1724	311.516	130.955	496.667	608.576	585.928	563.724	4.3047	2.10591	432.768	0.0109694
ANIA_06757	amino acid transporter (Eurofung)	6.10246	5.71096	12.0926	7.96867	39.4683	31.0376	31.5883	34.0314	4.27065	2.09446	26.0627	0.00158754
ANIA_11093	Putative Zn(II)2Cys6 transcription factor (Eurofung)	1.87072	3.07047	2.36573	2.43564	8.39273	11.2712	11.4925	10.3855	4.26395	2.09219	7.94982	0.00167513
ANIA_05481	"Rho guanyl nucleotide exchange factor, putative (AFU_orthologue; AFUA_6G13320)"	3.07858	2.4695	9.3767	4.97493	19.1498	21.373	22.928	21.1503	4.25137	2.08793	16.1753	0.0027904
ANIA_06000	"polyketide synthase, putative (JCVI)"	1.35435	2.64758	2.62854	2.21016	8.3758	9.53648	10.2376	9.3833	4.24553	2.08595	7.17314	0.000486964
ANIA_06277	"MFS multidrug transporter, putative (AFU_orthologue; AFUA_2G12550)"	5.62116	6.47877	60.189	24.0963	131.538	96.3773	78.4962	102.137	4.23871	2.08363	78.0409	0.0306982
ANIA_05831	glutathione S-transferase (Eurofung)	35.17	37.989	39.1714	37.4435	228.865	122.347	124.359	158.524	4.23368	2.08191	121.08	0.0262889
ANIA_07820	"AflR, Zn(II)2Cys6 transcription factor involved in aflatoxin biosynthesis (Eurofung)"	68.1792	75.4027	45.141	62.9077	175.665	286.561	335.97	266.065	4.22946	2.08047	203.158	0.013597
ANIA_07186	conserved hypothetical protein	6.94379	3.71332	53.6801	21.4457	55.2125	113.484	102.989	90.5618	4.22283	2.07821	69.116	0.0457239
ANIA_00563	conserved hypothetical protein	0.467213	0.524688	1.92024	0.970712	3.73276	3.16046	5.38969	4.0943	4.21783	2.0765	3.12359	0.0189558
ANIA_10250	conserved hypothetical protein	33.1073	30.6188	316.345	126.69	578.098	527.076	494.249	533.141	4.20822	2.07321	406.451	0.0142492
ANIA_05321	"extracellular lipase, putative (AFU_orthologue; AFUA_3G13880)"	11.3422	6.45841	26.5908	14.7971	56.54	72.572	57.4114	62.1745	4.20179	2.071	47.3773	0.00405534
ANIA_11017	conserved hypothetical protein	151.36	143.497	104.245	133.034	420.18	579.492	669.129	556.267	4.18139	2.06398	423.233	0.00467957
ANIA_01505	amino acid transporter (Eurofung)	1.14571	0.428885	4.70886	2.09449	4.88191	10.1976	11.1834	8.7543	4.17969	2.0634	6.65981	0.0478782
ANIA_06933	conserved hypothetical protein similar to yeast mitochondrial NAD-dependent malic enzyme (Eurofung)	7.10855	8.85073	50.6516	22.2036	76.4237	98.5921	102.161	92.3922	4.16113	2.05698	70.1886	0.0127221
ANIA_01451	conserved hypothetical protein	58.1046	47.551	129.884	78.5132	349.154	326.806	301.135	325.698	4.14832	2.05253	247.185	0.00108842
ANIA_01920	sodium ion/proton exchanger (Eurofung)	0.674961	0	4.50787	1.72761	4.71847	8.05016	8.68464	7.15109	4.1393	2.04939	5.42348	0.0438588
ANIA_06487	"aspartic-type endopeptidase (OpsB), putative (AFU_orthologue; AFUA_6G05350)"	10.674	12.4311	15.2326	12.7792	34.2696	63.3371	61.0406	52.8824	4.13815	2.04899	40.1032	0.0131011
ANIA_10435	"cytochrome P450, putative (Eurofung)"	3.11566	0.699786	3.41474	2.41006	9.79094	9.90932	10.1374	9.94588	4.12682	2.04503	7.53582	0.000958062
ANIA_10649	conserved hypothetical protein	3.51008	3.03718	9.40077	5.31601	13.8838	24.379	27.1646	21.8091	4.10254	2.03652	16.4931	0.0219796
ANIA_04914	"acetate kinase, putative (AFU_orthologue; AFUA_3G10750)"	4.48625	2.63902	62.7783	23.3012	73.3917	111.501	101.609	95.5007	4.09854	2.03511	72.1995	0.0340076
ANIA_07816	conserved hypothetical protein	119.396	141.122	90.4794	116.999	307.452	531.963	598.149	479.188	4.09566	2.0341	362.189	0.0153335
ANIA_02010	conserved hypothetical protein	1.57327	3.23914	4.84958	3.22066	10.6841	11.9493	16.5202	13.0512	4.05233	2.01875	9.83053	0.00808468
ANIA_03885	conserved hypothetical protein	1.54686	1.98531	0.90822	1.48013	3.35444	8.49682	6.07881	5.97669	4.03796	2.01363	4.49656	0.0414587
ANIA_11431	hypothetical protein	1.97667	3.32975	10.1551	5.15384	15.0028	25.3348	21.9255	20.7544	4.02698	2.0097	15.6005	0.0169001
ANIA_07907	conserved hypothetical protein	30.8991	21.6876	40.8197	31.1355	71.8556	150.869	152.763	125.163	4.01993	2.00717	94.0271	0.0259679
ANIA_00468	hypothetical protein	1086.34	1117.27	9245.29	3816.3	13571.4	15912.7	16398.9	15294.4	4.00764	2.00275	11478.1	0.0157932
ANIA_06057	"cytochrome P450, putative (Eurofung)"	4.68792	4.48466	3.56801	4.24686	16.3686	19.6573	14.9449	16.9903	4.00067	2.00024	12.7434	0.000893797
ANIA_03848	conserved hypothetical protein	209.504	166.357	1629.7	668.521	2606.24	3110.13	2306.95	2674.44	4.00053	2.00019	2005.92	0.0199372
ANIA_07798	conserved hypothetical protein	0.387666	0.435355	0.79665	0.53989	1.54861	2.34632	2.58003	2.15832	3.9977	1.99917	1.61843	0.0087113
ANIA_03996	conserved hypothetical protein	2.8359	1.3649	4.99521	3.06534	9.71021	12.9813	14.0205	12.2373	3.99216	1.99717	9.17198	0.00538698
ANIA_05339	conserved hypothetical protein	79.9454	75.7518	682.389	279.362	1220.55	1052.52	1070.4	1114.49	3.98941	1.99617	835.128	0.0160427
ANIA_04995	putative microbody (peroxisome) proliferation protein peroxin 23-like (Eurofung)	38.2497	40.8266	111.531	63.5358	275.859	260.58	223.067	253.169	3.98467	1.99446	189.633	0.00271147
ANIA_08195	hypothetical protein	2.39836	4.0401	60.3754	22.2713	101.077	73.8604	90.9821	88.6398	3.98	1.99277	66.3685	0.0324524
ANIA_02404	DUF1295 domain protein (AFU_orthologue; AFUA_8G05810)	36.1562	52.0239	708.642	265.607	748.525	1113.63	1306.02	1056.06	3.97602	1.99132	790.452	0.0454373
ANIA_10021	"toxin biosynthesis regulatory protein AflJ, putative (AFU_orthologue; AFUA_4G14550)"	12.3666	6.31265	6.5458	8.40834	31.5865	36.023	32.4224	33.3439	3.96558	1.98753	24.9356	0.00048685
ANIA_01241	conserved hypothetical protein	5.40403	5.63533	0.396615	3.81199	11.1021	15.9415	18.1539	15.0659	3.95223	1.98267	11.2539	0.0139435
ANIA_05037	conserved hypothetical protein	4.31266	4.75513	29.085	12.7176	55.4422	48.2958	46.9669	50.235	3.95004	1.98187	37.5174	0.0120263
ANIA_00482	"ubiquitin conjugating enzyme, putative (AFU_orthologue; AFUA_4G13940)"	17.173	17.5812	23.0618	19.272	80.5982	68.0221	79.0292	75.8832	3.93748	1.97727	56.6111	0.000208258
ANIA_08713	single-stranded DNA endonuclease (Eurofung)	12.4965	16.185	54.1722	27.6179	137.444	95.9314	92.5977	108.658	3.93432	1.97611	81.0397	0.0145238
ANIA_11006	hypothetical protein	1.40529	1.18362	2.88786	1.82559	3.9296	9.75622	7.79384	7.15989	3.92196	1.97157	5.3343	0.040956
ANIA_00297	"NADH-quinone oxidoreductase Pst2, putative (AFU_orthologue; AFUA_1G02820)"	63.1764	53.7037	122.614	79.8314	258.68	339.26	339.869	312.603	3.91579	1.9693	232.772	0.00252258
ANIA_10973	"citrate synthase, putative (AFU_orthologue; AFUA_2G15312)"	3.5891	0.94838	2.38621	2.3079	6.0723	9.62116	11.2407	8.97805	3.89015	1.95982	6.67015	0.0174126
ANIA_11522	hypothetical protein	1.0707	7.21446	11.0014	6.42884	31.6507	21.347	21.8524	24.95	3.88095	1.95641	18.5212	0.013901
ANIA_08077	multidrug efflux pump of plasma membrane (Eurofung)	3.57803	1.6438	9.69233	4.97139	18.0613	18.4132	21.3593	19.278	3.87778	1.95523	14.3066	0.00563083
ANIA_02912	conserved hypothetical protein	11.8167	18.4311	65.4299	31.8926	103.325	120.602	145.637	123.188	3.86259	1.94957	91.2955	0.0119326
ANIA_07604	DDHD domain protein (AFU_orthologue; AFUA_2G15540)	52.2224	56.6496	153.763	87.5448	391.953	325.136	296.979	338.022	3.86113	1.94902	250.478	0.0045069
ANIA_10217	"aldo-keto reductase (AKR13), puatative (AFU_orthologue; AFUA_7G00700)"	61.6344	65.0574	53.5442	60.0787	189.361	247.499	258.205	231.688	3.85641	1.94726	171.61	0.00137332
ANIA_10683	"purine nucleoside permease, putative (AFU_orthologue; AFUA_2G00810)"	1.81236	3.5618	64.2457	23.2066	76.7425	95.0127	96.4944	89.4165	3.85306	1.94601	66.2099	0.0368763
ANIA_07590	hypothetical protein similar to NADP-dependent mannitol dehydrogenase (Broad)	69.3908	60.1475	504.628	211.389	725.822	828.693	871.919	808.812	3.82618	1.9359	597.423	0.0174383
ANIA_11080	"DMATS type aromatic prenyltransferase, putative (JCVI)"	30.1863	34.1319	24.0057	29.4413	145.198	99.9626	92.4682	112.543	3.82262	1.93456	83.1016	0.00766939
ANIA_05322	conserved hypothetical protein	1.72959	3.88471	7.10857	4.24095	13.8184	19.0891	15.3479	16.0851	3.7928	1.92327	11.8442	0.00586969
ANIA_04913	"phosphoketolase, putative (AFU_orthologue; AFUA_3G10760)"	1.84253	1.55189	82.2355	28.5433	105.345	118.652	100.451	108.149	3.78896	1.9218	79.606	0.0438431
ANIA_07912	conserved hypothetical protein	0.972309	0	10.4899	3.82075	13.0117	14.539	15.5304	14.3604	3.75852	1.91016	10.5396	0.0370507
ANIA_03408	"MFS peptide transporter Ptr2, putative (AFU_orthologue; AFUA_7G01490)"	9.33036	9.44751	5.97216	8.25001	17.5973	30.8224	44.5192	30.9796	3.7551	1.90885	22.7296	0.0444028
ANIA_10895	"protein kinase, putative (AFU_orthologue; AFUA_6G02590)"	0.411618	0	0.211468	0.207695	0.657717	0.586186	1.09577	0.779892	3.75498	1.90881	0.572197	0.0450475
ANIA_08131	conserved hypothetical protein	1.66113	0.266497	0.975318	0.96765	4.92941	2.70357	3.15866	3.59721	3.71747	1.89432	2.62956	0.0290681
ANIA_06683	conserved hypothetical protein	13.2053	11.8237	15.4019	13.477	47.6186	51.3343	51.1474	50.0334	3.71252	1.8924	36.5565	2.15072e-05
ANIA_01941	conserved hypothetical protein	11.3715	13.9314	191.727	72.3433	327.48	257.268	220.621	268.456	3.71086	1.89175	196.113	0.0437446
ANIA_05856	CorA family metal ion transporter (Eurofung)	19.4745	22.1053	49.0566	30.2121	134.008	92.4455	109.818	112.091	3.71012	1.89147	81.8784	0.00590247
ANIA_05535	"cell cycle control protein (Cwf19), putative (AFU_orthologue; AFUA_4G11830)"	35.7919	30.1829	87.1577	51.0442	230.545	174.945	155.662	187.051	3.66449	1.87361	136.007	0.00921574
ANIA_10303	"mitochondrial carrier protein, putative (AFU_orthologue; AFUA_2G13870)"	65.4099	54.8736	318.239	146.174	637.524	520.505	445.34	534.456	3.6563	1.87038	388.282	0.0193935
ANIA_08303	conserved hypothetical protein	2.81058	2.22799	1.35899	2.13252	8.05733	7.53422	7.7755	7.78902	3.65249	1.86888	5.65649	0.000226569
ANIA_10370	hypothetical protein	25.3225	42.4112	134.804	67.5126	270.33	231.138	236.521	245.996	3.64371	1.86541	178.484	0.00783178
ANIA_05941	conserved hypothetical protein	0.569232	3.19628	1.36472	1.71008	5.45738	5.80961	7.40842	6.22514	3.64026	1.86404	4.51506	0.0100652
ANIA_04567	conserved hypothetical protein	1.84384	1.38044	4.8416	2.68863	10.9666	8.02334	10.1806	9.72351	3.61653	1.85461	7.03488	0.00729895
ANIA_00293	"ribosomal protein/carboxylic ester hydrolase (Ppe1), putative (AFU_orthologue; AFUA_1G03080)"	27.5547	26.4884	62.0606	38.7012	156.92	133.105	129.298	139.774	3.61162	1.85265	101.073	0.00224612
ANIA_00500	conserved hypothetical protein	6.44061	7.23291	61.9227	25.1987	103.648	81.8937	87.3611	90.9677	3.61001	1.852	65.769	0.0279324
ANIA_07592	conserved hypothetical protein	3.64084	4.42024	5.56086	4.54065	15.4875	16.3956	17.0271	16.3034	3.59054	1.8442	11.7627	7.97036e-05
ANIA_01607	"UDP-glucose,sterol transferase, putative (AFU_orthologue; AFUA_8G06750)"	7.02152	7.17649	73.4427	29.2136	109.674	102.297	101.441	104.471	3.5761	1.83839	75.2572	0.0277974
ANIA_02531	"MFS multidrug transporter, putative (AFU_orthologue; AFUA_3G14560)"	36.2041	42.1557	195.787	91.3822	296.556	327.938	351.869	325.455	3.56147	1.83247	234.072	0.0128007
ANIA_03661	"toxin biosynthesis protein, putative (AFU_orthologue; AFUA_4G12320)"	26.2742	18.1577	30.5269	24.9863	88.8102	91.672	86.2653	88.9158	3.55859	1.8313	63.9296	8.52696e-05
ANIA_01174	ABC multidrug transporter (Eurofung)	4.28279	3.86126	6.81774	4.98726	16.3374	18.4262	18.2527	17.6721	3.54345	1.82515	12.6849	0.000371614
ANIA_00771	ABC multidrug transporter (Eurofung)	2.99795	2.28939	5.97593	3.75443	9.96397	14.7721	14.9509	13.229	3.52357	1.81704	9.47455	0.00883239
ANIA_10452	conserved hypothetical protein similar to alkaline phytoceramidase (Eurofung)	23.9465	21.8891	103.569	49.8017	175.301	180.425	167.277	174.334	3.50057	1.80759	124.533	0.0101455
ANIA_08764	"aromatic ring-opening dioxygenase LigB subunit, putative (AFU_orthologue; AFUA_6G02950)"	38.6545	27.0772	39.324	35.0186	152.578	115.819	98.4875	122.295	3.49229	1.80417	87.2763	0.00604453
ANIA_04370	conserved hypothetical protein	5.78383	3.24767	2.97143	4.00097	7.16245	17.2972	17.4502	13.9699	3.49163	1.8039	9.96897	0.0472339
ANIA_04696	conserved hypothetical protein	9.98552	9.51248	43.0215	20.8398	99.9155	60.6083	56.8317	72.4519	3.4766	1.79768	51.612	0.043316
ANIA_10921	NACHT and WD domain protein (AFU_orthologue; AFUA_3G07460)	0.448851	0.630084	0.57649	0.551808	1.43442	2.51689	1.79234	1.91455	3.46959	1.79477	1.36274	0.0134749
ANIA_10928	"CAF1 family ribonuclease, putative (AFU_orthologue; AFUA_2G16960)"	6.22054	7.85898	10.12	8.0665	22.3643	29.5289	31.9695	27.9542	3.46548	1.79305	19.8877	0.00301996
ANIA_05480	"RNA binding protein, putative (AFU_orthologue; AFUA_6G13330)"	262.129	243.442	4167.99	1557.85	5408.82	5171.44	5604.36	5394.87	3.46302	1.79203	3837.02	0.0429578
ANIA_10149	conserved hypothetical protein	48.8238	58.0042	210.17	105.666	380.219	342.161	375.33	365.903	3.46283	1.79195	260.237	0.00834508
ANIA_02826	Putative Zn(II)2Cys6 transcription factor (Eurofung)	6.34328	6.10594	4.42271	5.62397	16.1087	23.0676	18.8968	19.3577	3.442	1.78325	13.7337	0.00287784
ANIA_05768	"FK506 suppressor Sfk1, putative (AFU_orthologue; AFUA_6G06640)"	10.1018	15.7359	21.4287	15.7555	51.8089	58.4721	51.1818	53.8209	3.41602	1.77231	38.0655	0.000691639
ANIA_04711	conserved hypothetical protein	147.899	159.359	570.897	292.718	1006.78	923.137	1041.65	990.522	3.38387	1.75868	697.804	0.00826364
ANIA_00742	Putative Zn(II)2Cys6 transcription factor (Eurofung)	22.5982	20.9146	73.3924	38.9684	139.084	132.044	123.341	131.49	3.37426	1.75457	92.5212	0.00653982
ANIA_01279	conserved hypothetical protein	23.2186	20.9797	96.7988	46.999	171.217	152.406	151.329	158.317	3.36852	1.75211	111.318	0.0123876
tmpA	integral membrane protein TmpA (Eurofung)	8.31055	9.33287	10.0571	9.2335	18.8861	38.6612	35.7255	31.0909	3.36719	1.75154	21.8574	0.0241049
ANIA_03022	"tubulin-specific chaperone c, putative (AFU_orthologue; AFUA_3G08900)"	74.9488	56.9376	283.576	138.488	501.756	467.592	420.757	463.369	3.34592	1.7424	324.881	0.0131483
ANIA_03001	protein kinase domain-containing protein (AFU_orthologue; AFUA_3G08710)	31.4216	30.94	42.3455	34.9023	96.2319	118.192	135.776	116.733	3.34457	1.74182	81.8309	0.00243996
ANIA_05487	conserved hypothetical protein	70.8703	80.3023	47.022	66.0649	265.84	178.319	217.43	220.53	3.33808	1.73902	154.465	0.00473336
mpkC	hypothetical protein similar to MpkCp (Eurofung)	14.9898	19.4459	33.1937	22.5431	64.6287	89.6204	71.3234	75.1908	3.33542	1.73787	52.6477	0.00473065
ANIA_06396	Putative Zn(II)2Cys6 transcription factor (Eurofung)	0.34905	1.0453	2.51053	1.30163	3.71827	4.14236	5.05904	4.30655	3.30859	1.72622	3.00493	0.0160329
ANIA_06063	"MFS transporter, putative (AFU_orthologue; AFUA_2G08910)"	0.374744	0.631265	0.770095	0.592035	2.24549	1.73444	1.82895	1.93629	3.27057	1.70954	1.34426	0.00232483
ANIA_08370	conserved hypothetical protein	49.7589	50.053	12.9868	37.5996	150.514	112.64	104.365	122.506	3.25819	1.70407	84.9069	0.0106792
ANIA_02219	integral membrane protein (AFU_orthologue; AFUA_5G07110)	29.6649	21.8056	122.892	58.1208	231.511	173.304	162.729	189.181	3.25496	1.70264	131.06	0.0280085
ANIA_05021	"trehalose synthase (Ccg-9), putative (AFU_orthologue; AFUA_3G12100)"	18.217	18.5982	133.774	56.8631	153.278	199.561	199.183	184.007	3.23597	1.6942	127.144	0.0372834
ANIA_04548	F-box domain protein (AFU_orthologue; AFUA_2G02570)	5.04606	7.66685	18.9093	10.5407	36.0464	35.7192	30.5539	34.1065	3.23569	1.69407	23.5657	0.00692077
ANIA_01997	"C2H2 finger domain protein, putative (AFU_orthologue; AFUA_4G10380)"	53.8793	65.4515	74.7477	64.6928	284.072	164.954	177.105	208.71	3.22618	1.68983	144.018	0.0198081
ANIA_06211	hypothetical protein similar to phospholipase A2 (Eurofung)	52.3747	57.4918	216.693	108.853	342.3	342.29	366.664	350.418	3.21918	1.68669	241.565	0.0114356
ANIA_10969	conserved hypothetical protein	0.821357	1.84479	2.53182	1.73266	5.90594	3.80151	6.92406	5.54384	3.19962	1.6779	3.81118	0.0218354
ANIA_05664	conserved hypothetical protein	6.76957	5.97326	32.0459	14.9296	52.3464	39.9395	50.846	47.7106	3.19571	1.67614	32.781	0.0252828
ANIA_04104	conserved hypothetical protein	17.7373	20.8566	23.7997	20.7979	57.1844	68.2013	73.8834	66.423	3.19374	1.67525	45.6251	0.000933798
ANIA_02041	conserved hypothetical protein	0.496898	1.11605	2.04224	1.2184	3.77142	2.83053	5.07073	3.8909	3.19346	1.67512	2.6725	0.0276622
ANIA_03574	conserved hypothetical protein	29.2769	26.5657	83.2665	46.3697	87.3868	172.777	182.895	147.686	3.18498	1.67128	101.317	0.0461163
ANIA_02483	conserved hypothetical protein	50.3791	58.2852	71.0456	59.9033	158.163	195.734	217.974	190.624	3.18219	1.67002	130.72	0.00210058
ANIA_10385	hypothetical protein	4.67571	3.08876	5.65207	4.47218	17.5793	9.0088	15.8641	14.1508	3.16418	1.66183	9.67859	0.0236963
ANIA_06367	conserved hypothetical protein	78.1391	75.6782	394.432	182.75	602.288	531.744	582.395	572.143	3.13074	1.6465	389.393	0.0225845
ANIA_03351	conserved hypothetical protein	6.33588	5.03277	6.3513	5.90665	17.7787	21.2369	16.3183	18.4446	3.12269	1.64279	12.538	0.00118546
ANIA_10034	DUF775 domain protein (AFU_orthologue; AFUA_5G11100)	35.8929	38.9184	104.281	59.6973	213.919	190.066	155.225	186.403	3.12247	1.64269	126.706	0.0107125
ANIA_10569	conserved hypothetical protein	41.6382	34.6027	112.947	63.0627	201.262	193.012	189.916	194.73	3.08788	1.62662	131.667	0.00645414
ANIA_07257	conserved hypothetical protein	0.567436	1.91172	5.53885	2.67267	9.74697	6.66671	8.30818	8.24062	3.08329	1.62447	5.56795	0.0323812
ANIA_05885	"alpha-1,3 glucan synthase (Eurofung)"	1.73249	1.81872	5.22426	2.92516	9.38816	8.66214	8.9902	9.0135	3.08137	1.62357	6.08834	0.00647631
ANIA_05348	conserved hypothetical protein	5.64832	7.07505	8.4822	7.06852	15.7943	26.9157	22.5547	21.7549	3.07772	1.62186	14.6864	0.0116826
ANIA_10758	AAR2 family protein (AFU_orthologue; AFUA_2G10430)	14.0529	8.41687	15.4019	12.6239	41.6163	39.7587	35.0827	38.8192	3.07506	1.62062	26.1953	0.000821563
ANIA_00654	hypothetical protein similar to geranylgeranyl diphosphate synthase (Eurofung)	64.792	66.4021	94.0408	75.0783	310.228	184.702	195.803	230.244	3.06672	1.6167	155.166	0.0197126
ANIA_10770	"RTA1 domain protein, putative (AFU_orthologue; AFUA_6G09550)"	2.08467	2.00667	4.28397	2.79177	9.04143	6.57373	10.0422	8.55244	3.06345	1.61516	5.76067	0.0106034
ANIA_03182	conserved hypothetical protein	64.9556	52.1846	61.0942	59.4115	134.53	221.297	189.324	181.717	3.05862	1.61288	122.305	0.00880972
ANIA_01144	conserved hypothetical protein	2.03481	1.8281	4.80874	2.89055	6.66533	8.83822	11.0143	8.8393	3.058	1.61259	5.94875	0.0197298
ANIA_06049	"RING finger domain protein, putative (AFU_orthologue; AFUA_2G09640)"	83.8525	91.13	118.293	97.7587	412.224	231.968	247.528	297.24	3.04055	1.60433	199.481	0.0271915
ANIA_10957	Putative Zn(II)2Cys6 transcription factor (Eurofung)	2.48188	3.58353	5.46454	3.84331	10.8586	11.8657	12.2702	11.6648	3.03509	1.60174	7.82151	0.00126779
ANIA_03140	hypothetical protein	99.9126	89.0289	274.407	154.45	496.944	464.694	443.145	468.261	3.03181	1.60018	313.812	0.00719858
ANIA_06315	conserved hypothetical protein	9.55468	12.5961	9.39053	10.5138	21.5733	34.7566	38.8907	31.7402	3.01891	1.59403	21.2264	0.0163135
ANIA_04403	DnaJ domain protein (AFU_orthologue; AFUA_4G06920)	12.0607	11.9965	37.8851	20.6474	62.4951	71.8926	52.5944	62.3273	3.01865	1.5939	41.6799	0.0153333
ANIA_05338	flavin-binding monooxygenase-like protein (AFU_orthologue; AFUA_6G14280)	9.85865	16.1215	91.1674	39.0492	111.1	111.702	130.764	117.855	3.01812	1.59365	78.806	0.0428679
ANIA_10056	"DUF221 domain protein, putative (AFU_orthologue; AFUA_1G02130)"	25.0966	26.2485	34.0871	28.4774	97.0695	85.8224	74.8387	85.9102	3.01679	1.59301	57.4328	0.00121013
ANIA_02827	calcium ion P-type ATPase (Eurofung)	4.68024	2.18999	5.6104	4.16021	11.0307	11.9417	14.6743	12.5489	3.01641	1.59283	8.3887	0.00498036
ANIA_11011	conserved hypothetical protein	0.643568	0.903421	0.495946	0.680978	1.92815	1.94758	2.28433	2.05335	3.0153	1.5923	1.37237	0.00116807
ANIA_07139	dienelactone hydrolase (AFU_orthologue; AFUA_4G03730)	138.146	145.645	732.083	338.625	1027.39	1064.87	970.476	1020.91	3.01488	1.5921	682.288	0.0264216
ANIA_10951	conserved hypothetical protein	6.79456	4.4176	3.30697	4.83971	13.2854	16.5513	13.6453	14.494	2.99481	1.58246	9.65429	0.00270081
ANIA_07470	dienelactone hydrolase (AFU_orthologue; AFUA_2G05810)	21.0761	26.2466	146.014	64.4456	191.559	181.127	206.281	192.989	2.9946	1.58236	128.543	0.0362029
ANIA_08207	conserved hypothetical protein	5.64637	1.8117	3.72961	3.72923	8.7	10.3384	14.3155	11.118	2.98131	1.57595	7.38875	0.0209817
ANIA_01185	conserved hypothetical protein	5.74458	2.21762	5.53361	4.4986	17.4978	10.993	11.6288	13.3732	2.97275	1.5718	8.87461	0.0198919
ANIA_10035	conserved hypothetical protein	1.24915	1.22746	2.72742	1.73468	5.11472	5.78147	4.57238	5.15619	2.97242	1.57164	3.42151	0.00488067
ANIA_10211	conserved hypothetical protein	8.66075	13.2176	32.401	18.0931	63.5168	46.1727	51.2353	53.6416	2.96475	1.56791	35.5485	0.0162812
ANIA_08156	conserved hypothetical protein	31.2172	26.5633	131.976	63.2521	206.447	173.811	181.583	187.281	2.96086	1.56602	124.029	0.0256421
ANIA_00314	"aspartatyl tRNA synthetase, hypothetical protein (Eurofung)"	49.2454	52.8759	399.677	167.266	528.893	491.448	463.592	494.644	2.95723	1.56425	327.378	0.0497919
ANIA_06032	folic acid synthesis protein (AFU_orthologue; AFUA_2G09840)	16.5404	18.343	92.1989	42.3608	133.139	113.654	128.245	125.013	2.95114	1.56127	82.6519	0.0320275
ANIA_07818	conserved hypothetical protein	80.4616	82.847	70.0723	77.7936	165.238	261.853	260.038	229.043	2.94424	1.5579	151.25	0.00927435
ANIA_11274	conserved hypothetical protein	0	1.05211	0.962618	0.671576	2.24549	2.00128	1.66268	1.96982	2.93313	1.55244	1.29824	0.0261618
ANIA_00917	"RNA splicing factor (Pad-1), putative (AFU_orthologue; AFUA_1G15810)"	34.9671	42.9215	60.4935	46.1274	97.5832	149.39	158.319	135.097	2.92879	1.55031	88.97	0.0120096
ANIA_08513	bis-indolylquinone synthetase (Eurofung)	65.0398	69.2132	151.068	95.1071	388.474	225.289	220.609	278.124	2.92432	1.5481	183.017	0.0416747
ANIA_01760	autophagy-related protein Atg12 (Eurofung)	9.15542	10.8865	27.6681	15.9033	46.0392	36.4304	56.3919	46.2872	2.91053	1.54128	30.3838	0.0211552
ANIA_06009	conserved hypothetical protein	38.7521	36.1982	112.878	62.6095	219.714	162.036	164.438	182.063	2.90791	1.53998	119.453	0.019072
ANIA_05079	conserved hypothetical protein	78.5539	89.4958	410.587	192.879	492.984	567.451	621.802	560.745	2.90724	1.53965	367.866	0.0330447
ANIA_04041	conserved hypothetical protein	14.8352	19.2633	46.682	26.9269	77.041	80.8763	76.5178	78.145	2.90212	1.53711	51.2182	0.00701103
ANIA_02228	conserved hypothetical protein	148.085	143.517	598.74	296.781	928.608	834.169	817.763	860.18	2.89837	1.53524	563.399	0.022013
ANIA_06309	conserved hypothetical protein	16.8768	14.3946	36.6572	22.6429	55.9825	66.4747	73.5531	65.3368	2.88553	1.52884	42.6938	0.007997
ANIA_01022	hypothetical protein	57.7265	55.1573	273.629	128.838	302.965	412.859	397.629	371.151	2.88076	1.52645	242.314	0.0390324
ANIA_03570	conserved hypothetical protein	2.43736	1.3686	1.75306	1.85301	4.67353	7.63631	3.67683	5.32889	2.87581	1.52397	3.47588	0.0474788
ANIA_02486	conserved hypothetical protein	21.3715	28.0007	69.2323	39.5348	90.5902	121.53	128.537	113.552	2.87221	1.52216	74.0175	0.01753
ANIA_08573	conserved hypothetical protein	9.75524	12.5585	27.3811	16.565	40.8702	54.8922	46.8719	47.5448	2.8702	1.52115	30.9798	0.0104335
ANIA_05232	4-carboxymuconolactone decarboxylase family protein (AFU_orthologue; AFUA_6G11590)	10.7161	12.8939	9.04452	10.8848	22.0153	34.6093	37.0177	31.2141	2.86767	1.51988	20.3293	0.0131574
ANIA_03114	conserved hypothetical protein	42.9307	46.5958	122.229	70.5853	185.866	198.441	221.549	201.952	2.86111	1.51658	131.367	0.00922259
ANIA_04164	TPR repeat protein (AFU_orthologue; AFUA_4G13180)	21.5005	20.4045	111.08	50.9951	141.292	150.722	145.644	145.886	2.86079	1.51641	94.8911	0.034665
ANIA_00128	Leucine carboxyl methyltransferase family (AFU_orthologue; AFUA_5G11670)	28.7736	33.258	27.49	29.8406	60.7647	100.345	94.815	85.3081	2.8588	1.51541	55.4676	0.0113505
ANIA_04931	conserved hypothetical protein	103.818	85.4156	56.4736	81.9024	175.647	276.522	248.787	233.652	2.85281	1.51238	151.75	0.0101405
ANIA_07184	"cell cycle control protein (Cwf26), putative (AFU_orthologue; AFUA_4G03160)"	34.8317	27.7319	42.1994	34.921	126.474	89.7682	82.1155	99.4526	2.84793	1.50991	64.5316	0.0107518
ANIA_05523	"alpha,alpha-trehalose-phosphate synthase (Eurofung)"	48.7984	58.0014	257.288	121.363	329.255	344.299	361.59	345.048	2.84312	1.50747	223.685	0.0311338
ANIA_01753	conserved hypothetical protein	108.003	95.8228	276.049	159.958	512.201	447.465	404.16	454.609	2.84204	1.50693	294.65	0.0111714
ANIA_07343	Putative Zn(II)2Cys6 transcription factor (Eurofung)	10.5637	10.0508	16.2813	12.2986	34.4625	38.0275	32.0277	34.8393	2.83278	1.50222	22.5406	0.00104783
flbD	"Myb-like DNA binding domain transcription factor, FlbD, involved in conidiophore development (Eurofung)"	33.1202	30.1404	158.713	73.9912	233.816	182.567	212.317	209.567	2.83232	1.50198	135.575	0.0391805
ANIA_06071	"DUF221 domain protein, putative (AFU_orthologue; AFUA_2G09070)"	22.7664	27.7609	117.271	55.9326	190.834	142.152	140.016	157.668	2.81888	1.49512	101.735	0.0434609
ANIA_05896	conserved hypothetical protein	1.0458	0.587223	0	0.54434	1.25329	1.48932	1.85602	1.53288	2.81603	1.49366	0.988539	0.0475305
ANIA_01242	"nonribosomal peptide synthase, putative (Eurofung)"	2.11603	1.8778	0.745008	1.57961	5.56827	4.01441	3.70288	4.42852	2.80355	1.48725	2.84891	0.016366
ANIA_03875	hypothetical protein	90.5574	78.995	176.557	115.37	241.771	390.12	337.174	323.022	2.79989	1.48537	207.652	0.0175027
ANIA_00251	DnaJ domain protein (AFU_orthologue; AFUA_1G03520)	1.12073	0.314649	0.575772	0.670384	2.01464	1.99504	1.61607	1.87525	2.79728	1.48402	1.20487	0.0112209
ANIA_09369	conserved hypothetical protein	12.0577	15.5388	60.1182	29.2382	66.9599	87.8275	90.1577	81.6484	2.79252	1.48157	52.4101	0.0377432
ANIA_05257	conserved hypothetical protein	1.04885	2.65021	1.07768	1.59225	3.35186	5.78795	4.18822	4.44268	2.79019	1.48037	2.85043	0.0327218
ANIA_10780	"phosphoinositide phosphatase Pten/Tep1, putative (AFU_orthologue; AFUA_2G11990)"	23.0803	17.7256	90.5754	43.7937	93.7453	136.882	135.173	121.933	2.78427	1.4773	78.1397	0.0461016
ANIA_09022	hypothetical protein	5.32181	7.17177	7.65538	6.71632	21.259	15.9155	18.8897	18.6881	2.78249	1.47637	11.9717	0.00215064
ANIA_06691	conserved hypothetical protein	5.93503	5.12703	10.6328	7.23161	15.1979	23.9476	21.2013	20.1156	2.78162	1.47593	12.884	0.0142167
ANIA_01412	"LMBR1 domain protein, putative (AFU_orthologue; AFUA_8G04030)"	23.2782	28.8578	50.6321	34.2561	108.327	82.7688	94.1611	95.0855	2.77573	1.47287	60.8295	0.00548341
ANIA_07839	ABC transporter (Eurofung)	4.04486	6.27925	4.21719	4.8471	14.3996	13.8925	11.9819	13.4247	2.76963	1.46969	8.57756	0.00112827
ANIA_10483	conserved hypothetical protein	25.6154	20.7758	59.658	35.3497	72.9925	104.776	115.672	97.8135	2.76702	1.46833	62.4638	0.0242887
ANIA_10645	conserved hypothetical protein	32.6593	33.8556	97.3159	54.6102	158.363	146.328	148.025	150.906	2.76332	1.4664	96.2953	0.011327
ANIA_07158	conserved hypothetical protein	23.5262	22.2921	93.6704	46.4962	112.58	133.666	138.959	128.402	2.76155	1.46548	81.9053	0.0303373
ANIA_09401	"mitochondrial enoyl reductase, putative (AFU_orthologue; AFUA_3G04150)"	29.3417	36.0552	174.118	79.8383	200.278	218.314	242.257	220.283	2.75912	1.46421	140.445	0.044894
ANIA_06713	DUF890 domain protein (AFU_orthologue; AFUA_7G05590)	9.51075	5.80474	28.4669	14.5941	42.783	37.2467	40.73	40.2533	2.75818	1.46372	25.6591	0.0235277
ANIA_05804	DDHD domain protein (AFU_orthologue; AFUA_2G07430)	28.3078	25.6574	73.0588	42.3413	136.499	113.956	99.3902	116.615	2.75417	1.46162	74.2738	0.0167728
ANIA_00287	WD repeat-containing protein (AFU_orthologue; AFUA_1G02990)	165.52	153.264	189.74	169.508	570.757	413.974	412.81	465.847	2.74823	1.4585	296.339	0.0052077
ANIA_05256	hypothetical protein	14.5846	23.2033	29.9713	22.5864	50.4931	79.6184	56.0819	62.0645	2.74787	1.45831	39.4781	0.016699
ANIA_10638	Putative Zn(II)2Cys6 transcription factor (Eurofung)	19.0528	16.7451	31.736	22.5113	52.1898	66.316	65.7373	61.4144	2.72816	1.44793	38.9031	0.00404954
ANIA_01872	conserved hypothetical protein	5.42936	9.27844	8.00413	7.57064	18.4825	18.6576	24.7177	20.6193	2.72358	1.44551	13.0486	0.0050824
ANIA_10022	conserved hypothetical protein	1.17108	0.526054	1.68458	1.12724	2.43261	3.00191	3.74104	3.05852	2.71329	1.44004	1.93128	0.0188016
ANIA_05994	YjeF domain protein (AFU_orthologue; AFUA_2G10120)	43.0247	41.2199	209.049	97.7647	228.384	284.722	280.194	264.433	2.70479	1.43552	166.669	0.0464545
ANIA_07842	conserved hypothetical protein	0.137731	0.464023	0.283036	0.29493	0.990352	0.784574	0.611094	0.79534	2.6967	1.4312	0.50041	0.0258294
ANIA_09289	conserved hypothetical protein	6.85246	10.3888	31.1558	16.1324	48.8618	33.4232	48.1894	43.4915	2.69591	1.43077	27.3591	0.0397143
ANIA_07817	conserved hypothetical protein	350.937	350.208	253.678	318.274	743.212	909.548	914.411	855.724	2.68864	1.42687	537.449	0.00115953
ANIA_10434	BRCT domain protein (Eurofung)	11.9633	14.9944	19.7554	15.571	59.4814	31.6401	34.0278	41.7164	2.6791	1.42175	26.1454	0.0466797
ANIA_00806	WD repeat protein (AFU_orthologue; AFUA_1G14650)	41.3568	31.6157	72.9563	48.643	99.5229	144.048	146.353	129.975	2.67201	1.41793	81.3316	0.0145034
ANIA_10974	conserved hypothetical protein	5.17828	5.81529	11.7614	7.58501	19.3792	19.7944	21.5242	20.2326	2.66745	1.41546	12.6476	0.00451448
nopA	"putative bacteriorhodopsin /opsin, nopA (Eurofung)"	471.604	438.345	2293.27	1067.74	2581.1	2928.46	3021.21	2843.59	2.66319	1.41315	1775.85	0.0473013
ANIA_01519	"RNA interference and gene silencing protein (Qde2), putative (AFU_orthologue; AFUA_8G05280)"	38.268	39.0147	36.1492	37.8106	88.6219	108.869	103.595	100.362	2.65434	1.40835	62.5515	0.000517975
ANIA_10839	conserved hypothetical protein	59.8125	63.4661	141.893	88.3906	279.868	218.271	205.669	234.603	2.65416	1.40825	146.212	0.0142783
ANIA_06059	HVA22 domain membrane protein (AFU_orthologue; AFUA_2G09470)	60.2392	66.391	130.988	85.8728	196.092	250.777	235.697	227.522	2.64952	1.40573	141.649	0.00708741
ANIA_10197	"sulfonate biosynthesis enzyme, putative (AFU_orthologue; AFUA_8G04550)"	39.8562	41.2255	116.39	65.8238	143.711	198.097	180.093	173.967	2.64292	1.40213	108.143	0.0224702
ANIA_04715	conserved hypothetical protein	5.57759	0.782964	9.31277	5.22444	16.7106	12.9075	11.7548	13.7909	2.6397	1.40037	8.56651	0.0412656
ANIA_03030	"zinc-binding alcohol dehydrogenase, putative (AFU_orthologue; AFUA_8G02430)"	6.95658	6.13827	4.59504	5.89663	15.2842	16.8063	14.5508	15.5471	2.63661	1.39868	9.65047	0.000549504
ANIA_06372	conserved hypothetical protein	59.9037	55.3463	38.7037	51.3179	115.34	150.768	138.119	134.742	2.62564	1.39267	83.4245	0.00239623
ANIA_00466	"integral membrane protein, putative (AFU_orthologue; AFUA_1G04315)"	45.9776	27.6285	41.4401	38.3487	82.4889	108.266	111.303	100.686	2.62554	1.39261	62.3374	0.00429006
ANIA_02238	"DnaJ domain protein Psi, putative (AFU_orthologue; AFUA_5G07340)"	89.2248	91.6503	199.736	126.87	361.179	324.44	312.69	332.77	2.62291	1.39117	205.899	0.00631904
ANIA_00303	conserved hypothetical protein	33.2171	29.0137	62.4725	41.5677	141.849	92.2576	92.5645	108.89	2.61959	1.38934	67.3225	0.0262174
ANIA_01518	Putative Zn(II)2Cys6 transcription factor (Eurofung)	48.8891	48.3002	90.1738	62.4544	125.356	174.445	190.536	163.446	2.61704	1.38794	100.991	0.0136247
ANIA_04063	hypothetical protein	42.1231	52.0993	143.296	79.1729	239.898	190.907	190.43	207.078	2.61552	1.3871	127.905	0.0240152
ANIA_05846	"FAD binding oxidoreductase, putative (AFU_orthologue; AFUA_4G14630)"	14.2609	16.4423	11.527	14.0767	44.5109	31.005	34.9269	36.8143	2.61526	1.38696	22.7376	0.00591528
ANIA_03357	putative sugar transporter (MstF) (Eurofung)	7.0188	4.76599	7.04406	6.27628	14.2146	14.877	20.1333	16.4083	2.61433	1.38644	10.132	0.00739198
ANIA_08739	conserved hypothetical protein	6.24951	4.88229	5.86296	5.66492	9.5518	17.4129	17.3602	14.775	2.60815	1.38303	9.11007	0.0261338
ANIA_05908	conserved hypothetical protein similar to triosephosphate isomerase (Eurofung)	29.664	40.7554	100.518	56.979	167.663	131.902	144.496	148.02	2.5978	1.37729	91.0413	0.0201913
ANIA_10847	conserved hypothetical protein	584.286	538.915	2341.3	1154.83	2941.05	3000.96	3053.95	2998.65	2.59661	1.37663	1843.82	0.0361285
ANIA_05556	conserved hypothetical protein	95.3282	91.5453	127.022	104.632	250.553	280.389	280.676	270.539	2.58563	1.37051	165.907	0.000384582
ANIA_05358	conserved hypothetical protein	1.55067	2.61213	4.7799	2.9809	7.43333	9.3853	6.19207	7.67023	2.57313	1.36352	4.68933	0.0242751
ANIA_09098	conserved hypothetical protein	13.5035	12.5895	10.2098	12.1009	22.7984	32.8368	37.7566	31.1306	2.57258	1.36321	19.0297	0.0134806
ANIA_08634	"nucleoside-diphosphate-sugar epimerase, putative (AFU_orthologue; AFUA_8G07320)"	13.0174	13.2898	10.5381	12.2818	23.3215	33.1439	38.1542	31.5399	2.56802	1.36066	19.2581	0.0123097
ANIA_10998	conserved hypothetical protein	0.848477	2.38213	5.66673	2.96578	7.45671	8.15615	7.15268	7.58851	2.55869	1.3554	4.62273	0.0334107
ANIA_02793	3-isopropylmalate dehydrogenase B (Broad)	11.6363	10.8897	26.6523	16.3928	29.2458	51.0946	44.9597	41.7667	2.54787	1.34929	25.3739	0.0376023
ANIA_10844	"hypothetical protein similar to fructose-2,6-bisphosphatase (Eurofung)"	113.436	104.187	240.811	152.811	481.465	364.196	320.673	388.778	2.54417	1.3472	235.967	0.0223544
ANIA_06826	"microfibrillar-associated protein MfaP1, putative (AFU_orthologue; AFUA_5G12890)"	25.3463	15.6095	55.6568	32.2042	75.285	90.3849	78.902	81.524	2.53147	1.33997	49.3198	0.018674
ANIA_04781	"Lipoyltransferase, putative (AFU_orthologue; AFUA_3G06680)"	52.4125	30.3007	99.7405	60.8179	160.312	158.777	141.454	153.515	2.52417	1.33581	92.6967	0.0122462
ANIA_06058	DUF833 domain protein (AFU_orthologue; AFUA_2G09530)	104.928	91.9381	177.418	124.761	388.527	306.247	249.403	314.725	2.52262	1.33492	189.964	0.0171238
ANIA_10996	DUF323 domain protein (AFU_orthologue; AFUA_2G15650)	9.81786	8.66298	17.6536	12.0448	28.4341	28.4626	34.226	30.3742	2.52177	1.33443	18.3294	0.00583813
ANIA_06400	"FRE family ferric-chelate reductase, putative (AFU_orthologue; AFUA_1G17270)"	1.73435	2.64331	3.94594	2.77454	4.65181	8.20358	8.13479	6.99672	2.52176	1.33443	4.22219	0.0342333
ANIA_00600	conserved hypothetical protein	17.6418	16.3158	73.5737	35.8437	87.6085	91.1351	92.3941	90.3792	2.52148	1.33427	54.5355	0.0449249
ANIA_08580	conserved hypothetical protein	139.248	123.609	172.489	145.115	334.195	396.08	367.088	365.788	2.52067	1.33381	220.673	0.000655431
ANIA_01373	conserved hypothetical protein	4.75784	1.37887	2.52318	2.88663	5.76316	8.96135	7.08202	7.26884	2.51811	1.33234	4.38221	0.0321054
ANIA_11260	hypothetical protein	2.43077	5.45959	8.74162	5.54399	14.5653	12.1158	15.099	13.9267	2.51204	1.32886	8.38272	0.0147577
laeA	hypothetical protein similar to methyltransferase (Eurofung)	111.524	125.512	146.872	127.97	371.35	294.246	298.166	321.254	2.51039	1.32791	193.284	0.00204292
ANIA_09477	conserved hypothetical protein	20.0466	17.645	36.1852	24.6256	68.8255	53.2388	62.9817	61.682	2.50479	1.32469	37.0564	0.00740076
ANIA_10464	conserved hypothetical protein	16.3871	11.1274	14.0966	13.8704	47.4977	28.2214	28.4065	34.7086	2.50235	1.32328	20.8382	0.033858
ANIA_06808	conserved hypothetical protein	4.67571	4.94201	4.80426	4.80733	9.00941	11.9465	15.132	12.0293	2.50228	1.32324	7.22195	0.0150841
ANIA_02884	conserved hypothetical protein	28.8966	41.0922	43.0433	37.6774	105.598	87.5387	89.6712	94.2692	2.50201	1.32309	56.5918	0.00142695
ANIA_10646	"fructosamine-3-kinase, putative (AFU_orthologue; AFUA_1G07040)"	20.6545	17.3231	70.6517	36.2098	106.321	76.3278	89.089	90.5793	2.50152	1.3228	54.3695	0.0480663
ANIA_06555	"hydrolase, alpha/beta fold family, putative (AFU_orthologue; AFUA_6G04640)"	2.66767	1.92589	3.52416	2.70591	5.93722	7.73375	6.59438	6.75511	2.49643	1.31987	4.04921	0.00441535
ANIA_10462	hypothetical protein	9.62846	12.2874	39.7976	20.5712	54.3725	48.7708	50.8757	51.3397	2.49571	1.31945	30.7685	0.0346578
ANIA_06728	conserved hypothetical protein	4.90129	4.67859	12.5901	7.38999	19.5792	19.7183	15.6573	18.3183	2.47879	1.30964	10.9283	0.0201138
ANIA_00585	Putative Zn(II)2Cys6 transcription factor (Eurofung)	23.0902	27.0186	11.4477	20.5188	51.3438	46.9096	54.3044	50.8526	2.47834	1.30937	30.3338	0.00414067
ANIA_02776	conserved hypothetical protein	36.2439	33.5418	72.0671	47.2843	95.4499	111.355	144.43	117.078	2.47605	1.30804	69.794	0.0214489
ANIA_03779	"exopolyphosphatase, putative (AFU_orthologue; AFUA_5G03410)"	5.71978	6.6449	16.0099	9.45818	30.7277	19.5212	19.9522	23.4004	2.47409	1.3069	13.9422	0.0472589
ANIA_05430	hypothetical protein	13.0523	6.87091	3.35279	7.75867	15.3162	19.4591	22.8025	19.1926	2.4737	1.30667	11.4339	0.0327369
ANIA_01663	conserved hypothetical protein	6.37246	6.83108	7.88696	7.03017	10.761	22.5845	18.7634	17.3696	2.47073	1.30494	10.3395	0.0422298
ANIA_03876	amino acid transporter (Eurofung)	38.2403	42.7601	48.2293	43.0766	119.453	93.4903	105.295	106.08	2.46258	1.30017	63.003	0.00143323
ANIA_04889	THUMP domain protein (AFU_orthologue; AFUA_3G11060)	15.1042	18.1188	20.1048	17.7759	52.109	37.6423	41.1229	43.6247	2.45415	1.29522	25.8488	0.00491271
ANIA_08265	conserved hypothetical protein	5.38094	4.31634	14.6121	8.10311	18.7316	17.2418	23.1923	19.7219	2.43387	1.28325	11.6188	0.0355808
ANIA_01598	"cytochrome P450, putative (Eurofung)"	0.840547	0.755158	1.38185	0.992519	2.55188	2.15465	2.53598	2.41417	2.43237	1.28236	1.42165	0.00378426
ANIA_00351	hypothetical protein similar to glycerol 3-phosphate dehydrogenase (Eurofung)	28.8692	32.6284	89.1789	50.2255	115.324	122.679	128.253	122.085	2.43074	1.2814	71.8597	0.0224015
ANIA_00286	conserved hypothetical protein	71.4796	63.5124	58.5137	64.5019	128.807	174.784	166.414	156.668	2.42889	1.2803	92.1662	0.00324827
ANIA_04912	"RTA1 domain protein, putative (AFU_orthologue; AFUA_3G10770)"	10.3775	14.2439	10.6628	11.7614	35.0066	28.9415	21.7428	28.5636	2.42858	1.28012	16.8022	0.0140436
ANIA_02410	translation initiation factor eIF-2B subunit family protein (AFU_orthologue; AFUA_2G14290)	114.512	105.234	191.219	136.988	329.96	350.3	316.037	332.099	2.42429	1.27756	195.111	0.00254445
ANIA_03230	"polyketide synthase, putative (JCVI)"	1.7627	1.79539	5.64409	3.06739	6.97595	8.2897	7.02056	7.42874	2.42184	1.2761	4.36134	0.032573
ANIA_00730	conserved hypothetical protein	20.2156	21.0036	55.6729	32.2973	57.6822	91.361	85.3003	78.1145	2.41861	1.27418	45.8172	0.0427019
ANIA_01225	"CBF/NF-Y family transcription factor, putative (AFU_orthologue; AFUA_1G10550)"	10.8822	9.34542	21.7052	13.9776	29.6628	43.3016	28.4017	33.7887	2.41735	1.27342	19.8111	0.0323177
ANIA_00209	"ammonium transporter, high affinity (Eurofung)"	6.65507	13.0257	25.3985	15.0264	36.6114	31.005	41.1699	36.2621	2.41322	1.27096	21.2357	0.0271767
ANIA_03664	hypothetical protein	361.146	291.676	660.285	437.703	1203.2	1101.21	859.836	1054.75	2.40973	1.26887	617.044	0.0154088
ANIA_06898	SNF7 family protein (AFU_orthologue; AFUA_5G13410)	109.353	86.3192	271.942	155.871	465.637	347.288	312.555	375.16	2.40686	1.26715	219.289	0.0423442
ANIA_06597	conserved hypothetical protein	23.0306	23.8571	62.8316	36.5731	82.9591	86.8015	93.0223	87.5943	2.39505	1.26005	51.0212	0.0192347
ANIA_00952	"acid phosphatase, putative (AFU_orthologue; AFUA_1G16480)"	37.7777	36.9758	107.724	60.8259	181.646	126.231	128.709	145.529	2.39255	1.25855	84.7029	0.0458856
ANIA_04324	putative b-zip transcription factor (Eurofung)	64.0472	70.3956	185.173	106.539	316.818	209.588	237.008	254.471	2.38854	1.25613	147.933	0.0436613
ANIA_07338	"ubiquitin conjugating enzyme (UbcF), putative (AFU_orthologue; AFUA_2G16470)"	27.1158	20.502	29.5165	25.7114	56.412	57.5412	69.803	61.252	2.38229	1.25235	35.5406	0.00217184
ANIA_06880	Inositol hexakisphosphate kinase (Eurofung)	19.6037	21.8665	26.9476	22.8059	53.5477	50.8837	58.2993	54.2436	2.37848	1.25004	31.4376	0.000511956
ANIA_03415	ADP-ribosylglycohydrolase family protein (AFU_orthologue; AFUA_8G01570)	2.72541	2.75461	1.68021	2.38674	4.13714	6.59815	6.28797	5.67442	2.37747	1.24943	3.28768	0.0180754
ANIA_09315	"AMID-like mitochondrial oxidoreductase, putative (AFU_orthologue; AFUA_3G01290)"	4.12762	3.17157	3.57145	3.62355	10.0667	9.59066	6.1688	8.60873	2.37577	1.2484	4.98518	0.0166646
ANIA_10469	"oxidoreductase, short-chain dehydrogenase/reductase family (AFU_orthologue; AFUA_1G01330)"	41.7451	39.6387	81.9497	54.4445	130.425	126.39	131.007	129.274	2.37442	1.24757	74.8294	0.00567019
ANIA_10769	"DUF814 domain protein, putative (AFU_orthologue; AFUA_2G09170)"	28.7542	23.2095	46.6673	32.877	98.2222	75.4996	60.4547	78.0588	2.37427	1.24748	45.1818	0.0258388
ANIA_00898	conserved hypothetical protein	108.559	82.8535	224.892	138.768	378.645	284.682	323.912	329.079	2.37144	1.24576	190.312	0.0209147
ANIA_01925	conserved hypothetical protein	1.79877	2.02005	1.84823	1.88902	4.31133	5.12327	3.99044	4.47502	2.36897	1.24426	2.586	0.00167072
ANIA_05144	hypothetical protein similar to 6-phosphofructo-2-kinase (Eurofung)	76.5953	83.7124	152.92	104.409	233.197	256.529	251.836	247.188	2.36748	1.24335	142.778	0.00489885
ANIA_00097	DNA ligase (Eurofung)	9.52815	13.0003	27.7234	16.7506	50.9392	32.5911	35.3214	39.6172	2.36512	1.24191	22.8666	0.0457721
ANIA_07270	conserved hypothetical protein	150.155	160.39	78.5298	129.692	343.858	289.421	285.668	306.316	2.36188	1.23993	176.624	0.00519248
ANIA_01707	"histone h1.3., putative (AFU_orthologue; AFUA_4G08295)"	2.41987	5.88803	4.55841	4.28877	8.7	8.61536	12.8839	10.0664	2.34716	1.23092	5.77766	0.0290361
ANIA_11420	hypothetical protein	1.49898	6.73349	6.16076	4.79774	10.7783	9.60613	13.3015	11.2286	2.3404	1.22676	6.4309	0.0316351
ANIA_07460	conserved hypothetical protein	19.5295	23.6634	49.11	30.7677	71.8556	66.6025	77.5286	71.9956	2.33997	1.22649	41.2279	0.0134877
ANIA_06742	"salicylate hydroxylase, putative (AFU_orthologue; AFUA_7G00590)"	5.66948	4.63048	3.30986	4.53661	9.67682	9.81715	12.12	10.538	2.32288	1.21591	6.00137	0.00456693
ANIA_03813	Ctr copper transporter family protein (AFU_orthologue; AFUA_2G03730)	18.7372	33.1999	25.6698	25.869	48.569	60.483	70.2023	59.7514	2.30977	1.20775	33.8825	0.0107837
ANIA_08518	conserved hypothetical protein	188.972	142.708	173.401	168.361	396.82	416.445	353.087	388.784	2.30924	1.20742	220.424	0.000677945
ANIA_07779	conserved hypothetical protein	2.2963	3.00858	4.12902	3.14464	5.65671	8.31168	7.81108	7.25983	2.30864	1.20704	4.11519	0.0134048
ANIA_07821	"toxin biosynthesis ketoreductase, putative (AFU_orthologue; AFUA_5G14120)"	234.726	250.593	192.874	226.064	495.64	525.426	540.221	520.429	2.30213	1.20297	294.365	0.000169075
ANIA_07335	conserved hypothetical protein	47.357	47.5218	93.2292	62.7027	183.772	122.698	125.952	144.141	2.2988	1.20088	81.438	0.0312699
ANIA_01059	cytosolic carnitine acetyl transferase FacC (Eurofung)	56.4705	51.297	79.9778	62.5818	155.992	140.657	134.756	143.802	2.29782	1.20027	81.2199	0.00170901
ANIA_02465	hypothetical protein	7.03177	6.75048	7.80777	7.19667	12.8669	16.5553	20.1283	16.5169	2.29507	1.19854	9.3202	0.0117243
ANIA_03119	"nucleoside-diphosphate-sugar epimerase, putative (AFU_orthologue; AFUA_3G12770)"	7.37667	8.60273	8.45404	8.14448	18.3606	23.8386	13.847	18.682	2.29383	1.19776	10.5376	0.0224457
ANIA_09047	Putative Zn(II)2Cys6 transcription factor (Eurofung)	12.2824	13.7933	19.3372	15.1376	35.7695	33.5721	34.8065	34.716	2.29336	1.19746	19.5784	0.000939196
ANIA_06626	"integral membrane protein, Mpv17/PMP22 family, putative (AFU_orthologue; AFUA_6G03910)"	16.4676	22.7611	23.4282	20.8857	39.8073	50.5111	53.2059	47.8414	2.29064	1.19575	26.9558	0.0044166
ANIA_07727	conserved hypothetical protein	68.7682	70.3666	131.829	90.3211	220.561	203.959	191.516	205.346	2.27351	1.18492	115.025	0.00681358
ANIA_02509	"Indoleamine 2,3-dioxygenase subfamily (AFU_orthologue; AFUA_3G14250)"	46.3769	56.4083	36.386	46.3904	115.537	101.389	98.6106	105.179	2.26726	1.18095	58.7886	0.00166145
ANIA_09091	conserved hypothetical protein	139.084	136.353	182.842	152.76	371.596	370.98	296.433	346.336	2.26719	1.18091	193.576	0.00266749
ANIA_01654	hypothetical protein	103.649	73.2883	121.713	99.5499	211.623	225.314	239.913	225.617	2.26637	1.18038	126.067	0.00151196
ANIA_00858	heat shock protein (Eurofung)	58.4407	58.0111	154.251	90.2344	246.229	183.565	183.01	204.268	2.26375	1.17872	114.034	0.0407573
ANIA_08849	conserved hypothetical protein	29.4846	25.9652	71.488	42.3126	78.8039	115.847	92.6084	95.7532	2.26299	1.17823	53.4406	0.0424365
ANIA_06491	"nucleolus protein required for cell viability, putative (AFU_orthologue; AFUA_6G05310)"	92.6062	99.7185	258.047	150.124	311.78	340.285	365.227	339.097	2.25878	1.17555	188.973	0.0281835
ANIA_01996	YagE family protein (AFU_orthologue; AFUA_4G10390)	20.7023	21.4014	56.2075	32.7704	78.4277	67.8482	75.3075	73.8611	2.2539	1.17242	41.0907	0.027616
ANIA_02942	conserved hypothetical protein	27.4203	30.3828	35.3117	31.0383	89.9655	56.4913	63.2631	69.9066	2.25227	1.17138	38.8684	0.020638
ANIA_02476	"phosphoric ester hydrolase, putative (AFU_orthologue; AFUA_4G03130)"	35.6314	46.0858	41.4084	41.0419	60.4686	107.085	108.156	91.9032	2.23926	1.16302	50.8613	0.0336266
ANIA_00295	"endoplasmic reticulum and nuclear membrane proteinc Npl4, putative (AFU_orthologue; AFUA_1G02830)"	25.2048	24.2839	59.0131	36.1673	94.0835	78.2613	70.2758	80.8735	2.2361	1.16098	44.7062	0.0289189
ANIA_05110	YdiU domain protein (AFU_orthologue; AFUA_1G07640)	26.3562	32.1067	85.2204	47.8944	90.1763	118.857	111.785	106.94	2.23282	1.15887	59.0452	0.0458143
ANIA_07712	"NUDIX family hydrolase, putative (AFU_orthologue; AFUA_5G08235)"	47.5351	47.9231	91.5788	62.3457	142.201	138.082	137.089	139.124	2.23149	1.15801	76.7783	0.00641507
ANIA_03133	conserved hypothetical protein	8.59286	5.14662	8.2405	7.32666	17.6206	14.0727	17.2835	16.3256	2.22824	1.15591	8.99892	0.0046286
ANIA_01057	DUF255 domain protein (AFU_orthologue; AFUA_1G12370)	28.7803	32.0601	46.7423	35.8609	87.3393	78.5843	73.5271	79.8169	2.22574	1.15428	43.956	0.00301353
ANIA_09129	"NRPS-like enzyme, putative (AFU_orthologue; AFUA_8G01222)"	0.756581	0.424826	1.0689	0.750103	1.73783	1.75085	1.51058	1.66642	2.22159	1.15159	0.916318	0.0104658
ANIA_01942	conserved hypothetical protein	10.6177	6.31265	6.41746	7.78262	20.9579	14.2313	16.6268	17.272	2.21931	1.15011	9.48939	0.0173691
ANIA_10906	Putative Zn(II)2Cys6 transcription factor (Eurofung)	19.8513	17.137	32.8851	23.2912	42.1855	56.2521	56.5612	51.6663	2.21828	1.14944	28.3751	0.0139302
ANIA_03086	hypothetical protein	20.5538	18.6057	54.6533	31.2709	70.6613	70.1611	67.0969	69.3064	2.21632	1.14817	38.0355	0.0318251
ANIA_00408	"Patatin-like serine hydrolase, putative (AFU_orthologue; AFUA_1G04970)"	36.8149	38.5156	95.1221	56.8175	154.346	119.714	103.219	125.76	2.2134	1.14626	68.9421	0.0474077
ANIA_06260	PAPA-1-like conserved region protein (AFU_orthologue; AFUA_2G12960)	616.289	466.809	751.98	611.693	1354.46	1489.86	1215.53	1353.29	2.21236	1.14559	741.593	0.00290526
ANIA_10403	conserved hypothetical protein	12.5914	14.1403	3.69645	10.1427	25.1494	20.4931	21.5484	22.397	2.20818	1.14286	12.2542	0.0259212
ANIA_05165	"DNA repair protein Rad26, putative (AFU_orthologue; AFUA_1G07000)"	18.7035	19.0595	42.8248	26.8626	69.9185	56.3132	51.5326	59.2548	2.20585	1.14133	32.3921	0.028829
ANIA_08738	conserved hypothetical protein	4.28279	2.1862	1.20015	2.55638	5.9102	5.8219	5.18239	5.63816	2.20553	1.14112	3.08178	0.0302846
ANIA_03751	conserved hypothetical protein	4.47658	3.77045	7.52672	5.25792	13.0868	10.7218	10.9241	11.5776	2.20193	1.13877	6.31963	0.010159
ANIA_06137	conserved hypothetical protein	101.555	94.4153	154.334	116.768	298.908	237.901	233.303	256.704	2.19841	1.13646	139.936	0.00784563
ANIA_07031	SAC3/GANP domain protein (AFU_orthologue; AFUA_4G04110)	183.839	196.443	307.563	229.282	330.314	572.841	605.071	502.742	2.19268	1.1327	273.46	0.0453667
ANIA_04105	"erythromycin esterase, putative (AFU_orthologue; AFUA_1G05850)"	46.5541	42.0473	49.2589	45.9534	83.5677	119.195	99.4974	100.753	2.19251	1.13258	54.7999	0.00646754
ANIA_10509	hypothetical protein	13.2953	9.6611	10.4465	11.1343	23.1187	23.3888	26.3716	24.2931	2.18182	1.12554	13.1588	0.000975112
ANIA_04110	"FAD dependent oxidoreductase, putative (AFU_orthologue; AFUA_3G01002)"	3.28376	2.86822	4.49873	3.55024	9.0366	6.88472	7.28479	7.73537	2.17883	1.12355	4.18513	0.00702929
ANIA_03871	conserved hypothetical protein	7.9809	7.5838	12.3005	9.2884	14.224	23.6055	22.8804	20.2366	2.1787	1.12347	10.9482	0.0314398
ANIA_04536	"serine/threonine protein kinase, putative (AFU_orthologue; AFUA_2G02850)"	39.9193	39.4288	54.6067	44.6516	109	88.6412	93.466	97.0358	2.17318	1.11981	52.3842	0.00269262
ANIA_09021	conserved hypothetical protein	11.86	14.2271	13.017	13.0347	20.6737	33.0121	31.2538	28.3132	2.17214	1.11912	15.2785	0.0174807
ANIA_09025	Putative transcription factor with C2H2 and Zn(2)-Cys(6) DNA binding domain (Eurofung)	40.9362	51.86	43.6157	45.4706	108.025	95.5587	92.3349	98.6395	2.1693	1.11723	53.1689	0.000788557
ANIA_06092	conserved hypothetical protein	37.6027	39.5119	69.365	48.8265	109.189	106.161	102.249	105.866	2.16821	1.1165	57.0396	0.00552997
ANIA_06894	"peptidyl-prolyl cis-trans isomerase, putative (AFU_orthologue; AFUA_5G13350)"	34.6751	28.8578	76.0286	46.5205	113.905	93.2505	95.3311	100.829	2.16741	1.11597	54.3084	0.028704
ANIA_03641	thermoresistant gluconokinase family protein (AFU_orthologue; AFUA_4G12050)	38.902	34.8699	60.8742	44.882	86.6829	101.144	103.878	97.235	2.16646	1.11534	52.353	0.00566596
ANIA_03379	conserved hypothetical protein	5.27856	4.33193	11.2646	6.95836	14.5982	15.4681	15.1331	15.0665	2.16523	1.11452	8.10809	0.0206433
ANIA_04021	"C2H2 finger domain protein, putative (AFU_orthologue; AFUA_1G03710)"	36.7834	38.9206	46.9703	40.8914	71.1761	88.2643	105.468	88.303	2.15945	1.11066	47.4115	0.0102585
ANIA_06866	chorismate mutase (Eurofung)	41.949	38.0643	83.4461	54.4865	142.102	110.16	100.654	117.639	2.15905	1.1104	63.1524	0.030166
ANIA_05881	conserved hypothetical protein	3.90145	6.22618	7.80644	5.97802	13.7805	10.5273	14.3948	12.9008	2.15805	1.10973	6.92282	0.0137741
ANIA_06642	sodium ion P-type ATPase (Eurofung)	412.015	423.131	440.145	425.097	954.595	912.597	883.956	917.049	2.15727	1.10921	491.952	2.4039e-05
ANIA_08418	conserved hypothetical protein	12.2644	13.5818	13.4767	13.1076	24.7684	31.8991	28.1145	28.2607	2.15605	1.10839	15.1531	0.00196544
ANIA_09476	conserved hypothetical protein	13.3755	11.3951	18.9562	14.5756	32.4271	30.871	30.6957	31.3313	2.14957	1.10405	16.7557	0.00197981
ANIA_03132	"Zn-dependent hydrolase/oxidoreductase family protein, putative (AFU_orthologue; AFUA_3G13010)"	19.9382	22.1475	17.8142	19.9666	32.032	40.2763	56.347	42.8851	2.14784	1.10288	22.9184	0.0341185
ANIA_06756	conserved hypothetical protein	7.57909	10.2137	9.86413	9.21899	25.432	16.9097	17.0378	19.7932	2.147	1.10232	10.5742	0.022781
ANIA_09510	conserved hypothetical protein	5.86556	8.05092	10.0447	7.98706	13.7983	17.8665	19.6631	17.1093	2.14213	1.09904	9.12223	0.012481
ANIA_10111	activator of the phosphotyrosyl phosphatase activity of PP2A (Eurofung)	34.1809	34.0673	59.7052	42.6512	104.114	82.2948	87.5812	91.3299	2.14132	1.0985	48.6788	0.0106443
ANIA_08125	Putative Zn(II)2Cys6 transcription factor (Eurofung)	50.7457	44.7418	88.0848	61.1907	146.126	127.544	119.186	130.952	2.14006	1.09765	69.7614	0.0113611
ANIA_03811	"DNA excision repair protein (Rad26L), putative (AFU_orthologue; AFUA_2G03750)"	35.4625	36.4483	71.6938	47.8682	93.4758	111.709	101.703	102.296	2.13704	1.09561	54.428	0.0139517
ANIA_03464	protein-L-isoaspartate O-methyltransferase (AFU_orthologue; AFUA_3G05390)	98.4513	73.154	128.92	100.175	196.937	215.314	229.574	213.942	2.13568	1.0947	113.767	0.00367894
ANIA_07507	Putative Zn(II)2Cys6 transcription factor (Eurofung)	7.68501	11.5971	11.3509	10.211	22.257	21.1189	21.8436	21.7398	2.12906	1.09022	11.5288	0.000914215
ANIA_03097	conserved hypothetical protein	20.6005	18.0563	38.978	25.8782	71.2534	46.689	47.2611	55.0678	2.12796	1.08947	29.1896	0.0489929
ANIA_05570	"PHD finger domain protein (Ing1), putative (AFU_orthologue; AFUA_4G11660)"	56.2761	51.4869	94.8516	67.5382	165.243	132.934	132.312	143.497	2.12467	1.08724	75.9584	0.0122774
ANIA_07640	"stress response protein Rds1, putative (AFU_orthologue; AFUA_5G12490)"	16.8058	19.2879	33.7766	23.2901	40.8706	51.5483	55.8826	49.4338	2.12252	1.08578	26.1437	0.0194805
otaA	ornithine aminotransferase (Eurofung)	72.3462	77.9162	105.207	85.1564	210.197	157.921	174.001	180.706	2.12205	1.08546	95.5498	0.00666931
ANIA_01918	phosphoenolpyruvate carboxykinase (Eurofung)	216.84	230.07	554.622	333.844	604.854	737.802	781.224	707.96	2.12063	1.08449	374.116	0.037913
ANIA_06275	peptidase family M20/M25/M40 protein (AFU_orthologue; AFUA_2G12570)	22.8505	25.4086	27.8738	25.3776	35.5231	61.5562	64.3266	53.8019	2.12005	1.0841	28.4243	0.0376496
ANIA_06001	metallo-beta-lactamase domain protein (AFU_orthologue; AFUA_7G00120)	6.38274	6.8421	4.47152	5.89878	12.285	15.7003	9.52558	12.5036	2.1197	1.08386	6.60485	0.0266272
ANIA_04461	"G-patch domain protein (Spp2), putative (AFU_orthologue; AFUA_4G07550)"	49.4319	37.5868	68.4267	51.8151	114.914	120.138	94.278	109.777	2.11862	1.08313	57.9615	0.00835806
ANIA_04161	DUF159 domain protein (AFU_orthologue; AFUA_4G13150)	32.3686	30.8979	71.0308	44.7658	114.156	83.1379	86.9896	94.7612	2.11682	1.0819	49.9954	0.0378647
ANIA_07714	conserved hypothetical protein	36.7516	35.761	43.0393	38.5173	87.3574	73.7933	83.2524	81.4677	2.11509	1.08072	42.9504	0.000743374
ANIA_04733	"signal transduction protein Syg1, putative (AFU_orthologue; AFUA_5G09320)"	12.0099	11.3577	32.1955	18.521	38.8857	40.6364	37.9813	39.1678	2.11477	1.0805	20.6468	0.0399735
ANIA_10043	ATPase (Eurofung)	25.3602	17.8972	33.3194	25.5256	57.6837	51.0156	53.1239	53.9411	2.11322	1.07944	28.4155	0.00429403
ANIA_02064	"NRPS-like enzyme, putative (JCVI)"	4.06844	4.08287	7.56012	5.23714	11.4111	11.6494	10.1393	11.0666	2.1131	1.07936	5.82948	0.00963077
ANIA_01338	GPI anchored serine-threonine rich protein (AFU_orthologue; AFUA_1G09510)	138.045	110.398	162.257	136.9	322.097	262.865	278.867	287.943	2.10331	1.07266	151.043	0.00286447
ANIA_01615	conserved hypothetical protein	1.5531	1.42704	1.16058	1.38024	1.91765	3.51873	3.25751	2.89796	2.09961	1.07012	1.51772	0.0407239
ANIA_09134	rhamnogalacturonan hydrolase (Eurofung)	7.98682	9.3593	7.49281	8.27964	14.4266	18.2974	19.413	17.379	2.099	1.0697	9.09934	0.00483689
ANIA_04944	conserved hypothetical protein	4.0196	6.77111	7.74397	6.17823	13.8493	12.3431	12.707	12.9664	2.09873	1.06952	6.78821	0.00487144
ANIA_07172	conserved hypothetical protein	3.46278	5.14997	8.2699	5.62755	8.9726	13.5279	12.7894	11.7633	2.0903	1.06371	6.13573	0.0370238
ANIA_00328	conserved hypothetical protein	44.2682	26.5441	69.1542	46.6555	120.186	95.99	76.0762	97.4174	2.08802	1.06213	50.7619	0.0460035
ANIA_10824	"6-phosphofructo-2-kinase, putative (AFU_orthologue; AFUA_6G05100)"	158.677	152.947	320.964	210.863	467.446	427.587	419.852	438.295	2.07858	1.0556	227.432	0.0162791
ANIA_06114	"terminal deoxynucleotidyl transferase, putative (AFU_orthologue; AFUA_2G08840)"	19.8513	25.6297	29	24.827	49.4142	50.5788	54.7637	51.5856	2.0778	1.05506	26.7586	0.00102313
ANIA_02962	"GABA transporter, permease (Eurofung)"	14.328	16.6722	22.1716	17.7239	29.5146	42.0383	38.9087	36.8205	2.07745	1.05481	19.0966	0.0124724
ANIA_06816	conserved hypothetical protein	18.7986	22.353	41.6609	27.6042	59.7815	52.4925	59.5296	57.2678	2.07461	1.05284	29.6637	0.0166994
ANIA_00378	conserved hypothetical protein	5.78177	4.6894	6.60081	5.69066	15.3976	9.37741	10.5462	11.7737	2.06896	1.0489	6.08308	0.0341531
ANIA_01839	conserved hypothetical protein	13.4602	11.6806	14.4589	13.1999	35.1946	22.2183	24.4313	27.2814	2.06679	1.04739	14.0815	0.0262114
ANIA_04474	conserved hypothetical protein	1498.28	1732.7	894.743	1375.24	3630.66	2296.04	2594.72	2840.47	2.06543	1.04645	1465.23	0.0368138
ANIA_01266	DEAD/DEAH box RNA helicase (AFU_orthologue; AFUA_1G10050)	29.4943	30.8857	45.2611	35.2137	67.6936	78.4964	71.9911	72.727	2.0653	1.04635	37.5133	0.00321133
ANIA_06565	conserved hypothetical protein	7.3471	7.68187	9.89192	8.30696	20.4434	15.1533	15.737	17.1112	2.05987	1.04255	8.80427	0.00899841
ANIA_01103	acetoacetyl-CoA synthase (AFU_orthologue; AFUA_1G11880)	4.16503	1.60785	3.7446	3.17249	6.55123	6.58017	6.46787	6.53309	2.05929	1.04215	3.3606	0.0132522
ANIA_01691	conserved hypothetical protein	7.23644	7.54616	11.8612	8.88127	16.7938	18.1572	19.57	18.1737	2.04629	1.03301	9.29239	0.00538163
ANIA_04740	hypothetical protein similar to N-succinyl-5-aminoimidazole-4-carboxamide ribotide synthetase (Eurofung)	31.5013	28.7113	62.6239	40.9455	95.7466	72.818	82.037	83.5339	2.04012	1.02866	42.5884	0.0288135
ANIA_01250	hypothetical protein	291.47	318.895	659.191	423.186	919.705	810.739	857.913	862.786	2.03879	1.02771	439.6	0.0229335
ANIA_07611	"pyruvate formate lyase activating enzyme, putative (AFU_orthologue; AFUA_2G15630)"	11.3024	10.8024	27.674	16.5929	33.4301	37.3286	30.7286	33.8291	2.03876	1.02769	17.2362	0.0424209
ANIA_03197	dihydrofolate reductase family protein (AFU_orthologue; AFUA_8G06820)	37.5099	33.5079	33.2856	34.7678	52.7849	74.3602	85.4825	70.8759	2.03855	1.02754	36.1081	0.0204034
ANIA_01297	"Golgi traffic protein SFT2, putative (AFU_orthologue; AFUA_1G09680)"	47.884	64.0617	64.1746	58.7067	111.11	105.549	142.252	119.637	2.03787	1.02706	60.9302	0.00851587
ANIA_00135	"actin cytoskeleton organization protein (Cro1), putative (AFU_orthologue; AFUA_5G11600)"	28.6119	30.5554	40.2705	33.1459	57.0186	70.6525	74.6352	67.4354	2.0345	1.02468	34.2895	0.00598246
ANIA_06203	conserved hypothetical protein	118.698	126.253	306.247	183.733	370.14	352.225	396.26	372.875	2.02944	1.02108	189.142	0.039136
ANIA_08574	conserved hypothetical protein	23.3739	14.2659	42.2899	26.6432	47.4977	61.1463	52.755	53.7997	2.01926	1.01383	27.1565	0.0413683
ANIA_04374	conserved hypothetical protein	25.12	29.7214	55.3085	36.7167	84.2197	64.9991	72.644	73.9543	2.01419	1.0102	37.2376	0.0270791
ANIA_07085	beta-lactamase (AFU_orthologue; AFUA_5G09790)	40.3383	43.5214	48.2092	44.023	103.597	87.8175	74.1855	88.5332	2.01107	1.00796	44.5103	0.00719038
ANIA_01631	methionine transporter (Eurofung)	0.99747	1.12017	1.87897	1.33221	3.45332	2.3675	2.21282	2.67788	2.01011	1.00727	1.34567	0.0480104
ANIA_05016	conserved hypothetical protein	2.12582	0.918204	1.34417	1.46273	2.22099	3.26026	3.33746	2.93957	2.00965	1.00694	1.47684	0.0429546
ANIA_00987	"N-acetyltransferase, GNAT family, putative (AFU_orthologue; AFUA_3G00765)"	32.735	23.7653	40.7697	32.4233	19.2848	14.3621	14.9642	16.2037	0.499754	-1.00071	-16.2197	0.0345347
ANIA_00084	"Ran-specific GTPase-activating protein 1, putative (AFU_orthologue; AFUA_5G12180)"	459.316	551.149	310.32	440.262	214.975	215.841	228.26	219.692	0.499004	-1.00288	-220.569	0.0349337
ANIA_06622	conserved hypothetical protein	6.07693	10.1002	7.49281	7.89	5.04931	2.42317	4.31399	3.92882	0.49795	-1.00593	-3.96117	0.048769
ANIA_04252	"high expression lethality protein Hel10, putative (AFU_orthologue; AFUA_1G06580)"	3747.6	4283.03	3014.56	3681.73	2142.81	1581.47	1773.86	1832.71	0.497786	-1.0064	-1849.02	0.0101088
ANIA_08182	septin Cdc12 (putative) (Eurofung)	367.931	371.741	210.506	316.726	180.105	161.017	131.426	157.516	0.497326	-1.00774	-159.21	0.0442972
ANIA_07193	D-xylose reductases (Eurofung)	58.2587	58.1895	92.9631	69.8037	42.8988	35.7482	25.4912	34.7127	0.49729	-1.00784	-35.091	0.0499418
uncB	kineisn class 3 (Kif1/Unc-104 group) (Eurofung)	30.0242	35.3734	45.3105	36.9027	19.8111	18.7064	16.5327	18.3501	0.497256	-1.00794	-18.5526	0.0154758
ANIA_01923	alanine transaminase (Eurofung)	25.5581	30.7004	23.9339	26.7308	14.3453	11.7485	13.7799	13.2912	0.497226	-1.00803	-13.4395	0.00355333
ANIA_04341	conserved hypothetical protein	44.7181	38.3696	25.5551	36.2143	13.8493	22.0029	18.0573	17.9698	0.496208	-1.01098	-18.2445	0.0404546
ANIA_04255	conserved hypothetical protein similar to hexokinase (Eurofung)	464.737	448.634	327.472	413.615	299.05	163.712	152.362	205.041	0.49573	-1.01237	-208.573	0.0311215
ANIA_08074	"MATH and UCH domain protein, putaitve (AFU_orthologue; AFUA_5G01750)"	42.5846	39.1767	23.9429	35.2347	14.3167	20.3766	17.6547	17.4493	0.495231	-1.01383	-17.7854	0.0412361
ANIA_08605	"peptidyl-prolyl cis-trans isomerase/cyclophilin, putative (AFU_orthologue; AFUA_3G07430)"	1976.44	1871.33	1381.63	1743.14	1147.93	665.946	775.566	863.146	0.495168	-1.01401	-879.991	0.0198296
ANIA_05763	"MFS transporter, putative (AFU_orthologue; AFUA_6G06680)"	105.887	106.357	104.575	105.607	34.2857	60.5286	62.0087	52.2743	0.494991	-1.01453	-53.3323	0.00409698
ANIA_05648	conserved hypothetical protein	22.4046	25.8796	38.2581	28.8474	12.8709	16.3331	13.6328	14.2789	0.494981	-1.01455	-14.5685	0.0416188
ANIA_08484	cell wall serine-threonine-rich galactomannoprotein Mp1 (AFU_orthologue; AFUA_4G03240)	69.3122	60.1006	51.3609	60.2579	26.4262	30.6973	32.1544	29.7593	0.493866	-1.01781	-30.4986	0.00503909
ANIA_06160	WD repeat protein (AFU_orthologue; AFUA_2G08390)	91.2053	92.1114	53.2016	78.8394	31.247	39.5745	45.9463	38.9226	0.493695	-1.01831	-39.9168	0.0417723
ANIA_06534	hypothetical protein similar to MIPC synthase (Eurofung)	38.4007	31.2086	45.4269	38.3454	19.5786	20.1477	17.0378	18.9214	0.493446	-1.01904	-19.424	0.00996359
ANIA_09474	"aldo-keto reductase, putative (AFU_orthologue; AFUA_4G11260)"	41.748	43.4108	26.2141	37.1243	19.5595	17.9828	17.3796	18.3073	0.493136	-1.01994	-18.817	0.0269724
ANIA_10555	conserved hypothetical protein	11.1736	10.4911	12.0455	11.2367	6.00016	4.4346	6.17665	5.53714	0.492771	-1.02101	-5.69959	0.00133009
ANIA_06353	"acetyltransferase, GNAT family family (AFU_orthologue; AFUA_3G07750)"	20.46	18.19	10.7302	16.4601	7.66232	9.10533	7.56482	8.11083	0.492758	-1.02105	-8.34924	0.0487618
ANIA_01481	"MFS transporter, putative (AFU_orthologue; AFUA_5G14490)"	21.1897	15.8643	15.8051	17.6197	7.77495	7.93525	10.3069	8.67237	0.492198	-1.02269	-8.94732	0.0103699
ANIA_11166	TINA (Eurofung)	19.3189	20.4193	30.1922	23.3101	11.5436	14.2185	8.64356	11.4685	0.491998	-1.02328	-11.8416	0.036003
ANIA_10570	"low molecular weight phosphotyrosine protein phosphatase, putative (AFU_orthologue; AFUA_2G01880)"	58.6556	53.8946	52.963	55.1711	36.0698	20.7563	24.6051	27.1437	0.491992	-1.02329	-28.0273	0.00471103
ANIA_04390	GPI-anchored cell wall organization protein Ecm33 (AFU_orthologue; AFUA_4G06820)	943.109	1013.33	824.952	927.131	565.071	381.18	420.153	455.468	0.491266	-1.02542	-471.663	0.00384947
ANIA_05116	"cell polarity protein (Alp11), putative (AFU_orthologue; AFUA_1G07580)"	23.7201	27.008	23.3567	24.6949	9.47546	11.9637	14.9094	12.1162	0.490634	-1.02728	-12.5788	0.00299095
ANIA_00228	"DNA replication licensing factor Mcm6, putative (AFU_orthologue; AFUA_5G10890)"	14.237	15.8781	14.6284	14.9145	6.35404	7.90024	7.66723	7.30717	0.489937	-1.02933	-7.60735	0.00038542
ANIA_09501	conserved hypothetical protein	9.51075	9.51977	5.52344	8.18465	5.12074	3.23885	3.66937	4.00965	0.489899	-1.02944	-4.175	0.0447992
ANIA_06265	"small nucleolar ribonucleoprotein complex subunit, putative (AFU_orthologue; AFUA_2G12890)"	38.0897	45.7903	41.8955	41.9251	28.4205	18.6388	14.443	20.5008	0.488985	-1.03214	-21.4244	0.0103511
ANIA_02525	"Pyridoxal-phosphate dependent enzyme, putative (AFU_orthologue; AFUA_3G14470)"	33.2922	25.6691	26.2938	28.4184	14.6887	12.2067	14.7713	13.8889	0.488729	-1.03289	-14.5295	0.0049216
ANIA_01953	Arp1 subunit of dynactin (Eurofung)	63.2639	50.3687	47.0546	53.5624	30.93	27.9023	19.6904	26.1742	0.488668	-1.03307	-27.3882	0.0101633
ANIA_01993	"aspartate transaminase, mitochondrial (Eurofung)"	164.818	168.651	195.353	176.274	94.582	85.4871	78.1385	86.0692	0.48827	-1.03425	-90.2047	0.00109064
ANIA_01424	conserved hypothetical protein	36.2998	35.1617	58.9587	43.4734	20.7295	22.1167	20.8101	21.2188	0.488086	-1.03479	-22.2546	0.0456116
ANIA_00324	conserved hypothetical protein	73.36	90.2971	58.3427	73.9999	33.4443	35.1192	39.7205	36.0947	0.487766	-1.03574	-37.9053	0.0158062
ANIA_00179	"oxidoreductase, short chain dehydrogenase/reductase family (AFU_orthologue; AFUA_5G11240)"	51.5571	60.7944	51.2088	54.5201	27.4607	25.0861	27.196	26.5809	0.487543	-1.0364	-27.9392	0.000979589
ANIA_02249	integral membrane protein (AFU_orthologue; AFUA_5G06670)	26.7772	23.4142	16.382	22.1911	8.65533	12.5171	11.2458	10.8061	0.486954	-1.03814	-11.3851	0.0252279
ANIA_09458	Putative Zn(II)2Cys6 transcription factor (Eurofung)	44.9074	58.2118	39.5322	47.5505	25.3026	21.8461	22.285	23.1446	0.486737	-1.03879	-24.4059	0.0125053
ANIA_04947	hypothetical protein similar to dolichol phosphate mannose synthase (Eurofung)	193.093	177.27	113.911	161.424	79.7743	70.837	85.0209	78.5441	0.486569	-1.03928	-82.8804	0.027866
ANIA_09083	adenine phosphoribosyltransferase 1 (AFU_orthologue; AFUA_7G02310)	160.216	161.134	115.622	145.657	68.1792	68.211	76.0968	70.829	0.486272	-1.04017	-74.8283	0.00800376
ANIA_00272	Phosphotransferase enzyme family domain protein (AFU_orthologue; AFUA_1G02880)	65.5443	56.4507	36.205	52.7333	17.5209	30.5291	28.8624	25.6375	0.486172	-1.04046	-27.0959	0.0475061
ANIA_02241	putative Zn(II)2Cys6 transcription factor (Eurofung)	8.77825	6.05323	5.06364	6.63171	3.81425	2.85113	3.0065	3.22396	0.486144	-1.04055	-3.40774	0.0414271
ANIA_06409	conserved hypothetical protein	3.95128	4.64865	3.09327	3.89773	2.10456	1.7417	1.83661	1.89429	0.485997	-1.04098	-2.00344	0.0123536
ANIA_01122	60S ribosomal protein L1 (AFU_orthologue; AFUA_1G11710)	403.073	441.075	394.232	412.793	190.516	202.698	207.576	200.264	0.485142	-1.04352	-212.53	0.000153282
ANIA_06337	conserved hypothetical protein	2362.47	2381.38	1872.96	2205.6	1303.52	929.945	974.568	1069.34	0.484831	-1.04445	-1136.26	0.00508002
ANIA_03789	DUF52 domain protein (AFU_orthologue; AFUA_2G03970)	104.642	93.2965	66.4757	88.1382	43.6616	38.7386	45.6672	42.6891	0.484343	-1.0459	-45.4491	0.0167948
ANIA_03263	conserved hypothetical protein	13.0032	17.0366	17.4431	15.8276	9.23445	7.97296	5.76932	7.65891	0.483895	-1.04723	-8.1687	0.00937656
ANIA_03671	putative GPI-anchored protein (Eurofung)	28.2664	20.2005	20.7454	23.0708	17.0107	8.62591	7.81801	11.1515	0.483362	-1.04882	-11.9192	0.0385421
ANIA_08102	"aspartic-type endopeptidase, putative (AFU_orthologue; AFUA_3G01220)"	100.52	114.205	82.7474	99.1575	66.0633	36.5549	41.0346	47.8843	0.482911	-1.05017	-51.2732	0.0166079
ANIA_10764	enoyl-CoA hydratase (AFU_orthologue; AFUA_2G10650)	33.274	24.4182	23.0182	26.9035	10.7915	16.1861	11.9859	12.9879	0.482758	-1.05063	-13.9156	0.0181216
ANIA_04378	"MFS monosaccharide transporter, putative (AFU_orthologue; AFUA_4G06630)"	22.8399	19.8357	14.8109	19.1622	8.51561	10.8421	8.37723	9.24499	0.482461	-1.05152	-9.91717	0.0160342
ANIA_02667	Putative Zn(II)2Cys6 transcription factor (Eurofung)	5.4365	4.24715	5.58597	5.08987	1.79403	2.94537	2.62184	2.45375	0.482085	-1.05264	-2.63612	0.00841457
ANIA_00698	SH3 domain protein (AFU_orthologue; AFUA_1G13610)	71.2581	73.3553	40.5491	61.7208	31.826	28.2766	29.0913	29.7313	0.481706	-1.05378	-31.9895	0.0398773
ANIA_05594	conserved hypothetical protein	17.9877	15.3034	11.0147	14.7686	4.06456	7.76253	9.51257	7.11322	0.481645	-1.05396	-7.65538	0.0416768
ANIA_10743	BAR domain protein (AFU_orthologue; AFUA_2G11475)	259.988	246.82	145.961	217.59	114.683	93.3046	105.971	104.653	0.480965	-1.056	-112.937	0.0365664
ANIA_10755	catalytic subunit of the DNA polymerase alpha-primase complex (Eurofung)	18.9733	15.3579	21.0141	18.4484	8.31753	8.29022	9.94878	8.85217	0.479833	-1.0594	-9.59627	0.0053009
ANIA_00364	Putative Zn(II)2Cys6 transcription factor (Eurofung)	71.1353	67.6742	62.3835	67.0643	30.7694	33.2303	32.3658	32.1218	0.47897	-1.06199	-34.9425	0.000189648
ANIA_05204	hypothetical protein	377.389	351.528	215.445	314.788	133.285	153.321	165.564	150.724	0.47881	-1.06247	-164.064	0.0325739
ANIA_09423	conserved hypothetical protein	57.9824	57.7157	41.9744	52.5575	25.5311	21.5815	28.357	25.1565	0.478648	-1.06296	-27.4009	0.00831565
ANIA_02858	"NAD binding Rossmann fold oxidoreductase, putative (AFU_orthologue; AFUA_3G11930)"	22.9723	22.1475	26.7214	23.947	8.48415	14.5056	11.3463	11.4454	0.477945	-1.06508	-12.5017	0.0050304
ANIA_07936	"MFS transporter, putative (AFU_orthologue; AFUA_5G01520)"	28.3173	29.8007	16.2864	24.8015	10.387	10.7792	14.3814	11.8492	0.477762	-1.06564	-12.9523	0.0440476
ANIA_08501	"C6 finger domain protein, putative (AFU_orthologue; AFUA_1G01560)"	50.0658	55.2147	41.5851	48.9552	19.5208	26.15	24.4747	23.3818	0.477617	-1.06607	-25.5734	0.00452248
ANIA_04446	"endosomal cargo receptor (Erp5), putative (AFU_orthologue; AFUA_4G07390)"	405.689	327.716	224.088	319.164	171.158	151.719	134.271	152.383	0.477443	-1.0666	-166.781	0.0359493
ANIA_07552	"HLH transcription factor (Hpa3), putative (AFU_orthologue; AFUA_2G14800)"	22.3151	20.8708	34.5671	25.9177	13.3307	13.7644	9.99116	12.3621	0.476975	-1.06801	-13.5556	0.0395982
ANIA_08166	conserved hypothetical protein	30.1794	21.0983	16.634	22.6372	11.8162	12.2389	8.33559	10.7969	0.476954	-1.06808	-11.8403	0.0469824
amdR	"amdR, Zn(II)2Cys6 transcription factor, Acetamidase regulatory protein (Eurofung)"	22.5137	24.2406	20.5094	22.4212	7.88093	11.8166	12.3575	10.685	0.476558	-1.06928	-11.7362	0.00271519
ANIA_04124	"GABA transporter, putative (Eurofung)"	49.9433	47.4233	39.4261	45.5975	17.8422	22.8408	24.5011	21.728	0.476518	-1.0694	-23.8695	0.00312052
ANIA_01061	GABA transporter (Eurofung)	44.8846	35.5696	32.022	37.4921	21.3807	17.1258	15.0299	17.8455	0.47598	-1.07103	-19.6466	0.00999311
ANIA_10600	Putative Zn(II)2Cys6 transcription factor (Eurofung)	36.5183	40.4564	28.522	35.1656	18.7278	15.4612	15.8742	16.6877	0.474547	-1.07538	-18.4778	0.00722448
ANIA_06717	malate dehydrogenase (Eurofung)	250.035	346.252	243.63	279.972	132.332	119.631	146.511	132.825	0.474421	-1.07576	-147.147	0.012479
ANIA_02990	conserved hypothetical protein	25.5507	22.3812	23.1028	23.6783	8.98194	13.827	10.883	11.2307	0.474302	-1.07612	-12.4476	0.00187094
ANIA_05828	"cytochrome b5, putative (AFU_orthologue; AFUA_2G07720)"	634.861	648.792	360.948	548.2	274.742	247.876	257.266	259.961	0.474209	-1.07641	-288.239	0.0374757
ANIA_09156	endonuclease/exonuclease/phosphatase family protein (AFU_orthologue; AFUA_3G09210)	13.4683	16.1335	10.9171	13.5063	3.70636	7.67212	7.83481	6.40443	0.47418	-1.07649	-7.1019	0.0246347
ANIA_07012	"homeobox transcription factor, putative (AFU_orthologue; AFUA_4G04320)"	21.0313	23.2344	12.4738	18.9131	6.69377	9.1313	11.0761	8.96707	0.474118	-1.07668	-9.94608	0.0474892
ANIA_04235	"Mn2+ homeostasis protein (Per1), putative (AFU_orthologue; AFUA_1G06200)"	19.9002	19.7361	22.3062	20.6475	7.8463	11.4096	10.0908	9.78222	0.473772	-1.07773	-10.8653	0.0012264
ANIA_05658	gamma-glutamyltranspeptidase (AFU_orthologue; AFUA_4G13580)	56.6006	46.0917	42.1712	48.2878	25.3329	23.2109	19.9851	22.843	0.473058	-1.07991	-25.4449	0.00513647
ANIA_05617	DNA replication ATPase (Eurofung)	37.4036	31.8855	22.3604	30.5498	17.5224	11.6218	14.1815	14.4419	0.472733	-1.0809	-16.1079	0.0268545
nudC	nuclear movement protein NudC (Eurofung)	259.421	247.684	145.351	217.485	79.7994	121.645	106.278	102.574	0.471638	-1.08425	-114.911	0.0397213
ANIA_04695	woronin body major protein (Eurofung)	1038.34	1139.4	987.971	1055.23	712.5	361.579	418.324	497.468	0.471428	-1.08489	-557.767	0.00899567
ANIA_03033	"DNA primase subunit Pri1, putative (AFU_orthologue; AFUA_3G09020)"	29.4626	23.0255	19.4737	23.9873	9.6358	11.9003	12.3841	11.3067	0.471365	-1.08508	-12.6805	0.0140741
ANIA_09094	UDP-N-acetylglucosamine pyrophosphorylase (Eurofung)	148.95	164.877	170.76	161.529	77.9619	74.419	75.8657	76.0822	0.471012	-1.08616	-85.4469	0.000204799
ANIA_04369	"Ras guanine-nucleotide exchange protein, putative (AFU_orthologue; AFUA_4G06570)"	44.6649	48.7068	45.4239	46.2652	14.59	25.8981	24.7799	21.756	0.470245	-1.08851	-24.5092	0.0029898
ANIA_02017	"alpha-1,4-glucosidase (Eurofung)"	70.556	75.5738	42.6228	62.9175	32.1288	29.2795	27.3263	29.5782	0.47011	-1.08893	-33.3394	0.032193
ANIA_00485	CRAL/TRIO domain protein (AFU_orthologue; AFUA_4G13930)	272.865	225.544	146.057	214.822	101.389	101.76	98.7466	100.632	0.468444	-1.09405	-114.19	0.0367356
ANIA_01704	"dioxygenase, putative (AFU_orthologue; AFUA_2G14410)"	19.6741	18.4119	15.5623	17.8828	4.49097	8.00511	12.6087	8.36826	0.467951	-1.09557	-9.51451	0.0228535
ANIA_01864	conserved hypothetical protein	89.7626	69.1797	56.9659	71.9694	23.0613	39.8532	37.796	33.5702	0.46645	-1.1002	-38.3993	0.0246261
ANIA_00666	"6-hexanolactone hydrolase, putative (AFU_orthologue; AFUA_1G13270)"	29.403	28.8578	22.3412	26.8673	11.0547	13.5471	12.9361	12.5126	0.465718	-1.10247	-14.3547	0.00386379
ANIA_01182	tubulin beta-1 chain (Eurofung)	166.427	195.016	100.25	153.897	84.8473	54.7492	75.3553	71.6506	0.465574	-1.10292	-82.2468	0.0491125
ANIA_03459	"glutamate carboxypeptidase, putative (AFU_orthologue; AFUA_3G05450)"	533.759	537.8	281.889	451.149	196.798	210.522	222.006	209.775	0.46498	-1.10476	-241.374	0.0468048
ANIA_00131	"secretory pathway protein Ssp120, putative (AFU_orthologue; AFUA_5G11640)"	161.622	138.003	108.423	136.016	57.9825	74.503	56.8935	63.1263	0.464108	-1.10747	-72.89	0.0113182
ANIA_10723	"N-acetyltransferase family protein, putative (AFU_orthologue; AFUA_4G10930)"	17.4256	15.466	23.3916	18.7611	6.06281	8.80562	11.2231	8.69718	0.463576	-1.10912	-10.0639	0.0231676
ANIA_06949	conserved hypothetical protein	6.86554	6.9391	4.23258	6.01241	3.01684	2.44431	2.89383	2.78499	0.463208	-1.11027	-3.22741	0.0236222
ANIA_10848	"ribonucleoprotein, putative (AFU_orthologue; AFUA_7G05810)"	31.9137	27.5461	18.4281	25.9626	9.4824	14.6486	11.9362	12.0224	0.463067	-1.11071	-13.9402	0.0303576
ANIA_10838	conserved hypothetical protein	0.801722	0.900346	1.12331	0.941794	0.349379	0.570867	0.38805	0.436098	0.463051	-1.11076	-0.505696	0.0124635
ANIA_07146	"sterol 24-c-methyltransferase, putative (AFU_orthologue; AFUA_4G03630)"	71.8557	78.8246	60.3852	70.3552	36.6882	28.2932	32.7259	32.5691	0.462924	-1.11115	-37.7861	0.00304767
ANIA_02137	"G2/mitotic-specific cyclin (Clb3), putative (AFU_orthologue; AFUA_2G16150)"	51.679	47.9361	63.6612	54.4254	21.4426	26.6329	27.363	25.1462	0.46203	-1.11394	-29.2792	0.00454716
ANIA_04031	"oligosaccharyl transferase subunit Dad1, putative (AFU_orthologue; AFUA_1G03810)"	75.7378	103.365	52.4205	77.1744	36.5581	34.8292	35.4706	35.6193	0.461543	-1.11546	-41.5551	0.0477979
ANIA_00576	"phosphoinositide-3-kinase, regulatory protein Vps15 (Eurofung)"	26.9816	28.1544	16.3453	23.8271	12.2604	10.2866	10.425	10.9907	0.461267	-1.11633	-12.8364	0.0280587
ANIA_05618	Spindle pole body protein An-Cdc31 (Eurofung)	47.6355	66.6696	69.0346	61.1132	27.2653	26.5782	30.5987	28.1474	0.460578	-1.11848	-32.9658	0.00872934
ANIA_00902	Putative Zn(II)2Cys6 transcription factor (Eurofung)	28.7509	29.1417	22.2696	26.7207	10.6016	11.6533	14.6534	12.3028	0.460422	-1.11897	-14.4179	0.00473658
ANIA_05603	conserved hypothetical protein	146.866	141.597	236.144	174.869	104.996	67.7259	68.7456	80.489	0.460281	-1.11941	-94.3801	0.0460639
ANIA_09080	"L-PSP endoribonuclease family protein (Hmf1), putative (AFU_orthologue; AFUA_7G02340)"	65.5108	79.1809	83.2843	75.992	43.9117	30.4392	30.5441	34.965	0.460114	-1.11994	-41.027	0.00421105
ANIA_07443	DUF907 domain protein (AFU_orthologue; AFUA_2G06100)	85.346	87.5354	66.0643	79.6486	40.871	32.4292	36.5649	36.6217	0.459791	-1.12095	-43.0268	0.00402848
ANIA_04015	eukaryotic translation initiation factor 5A-2 (Broad)	3272.08	3019.34	1733.87	2675.1	1171.25	1282.02	1233.05	1228.77	0.459337	-1.12238	-1446.33	0.0387751
ANIA_01397	conserved hypothetical protein	57.8177	63.7602	46.7409	56.1063	21.3625	27.1988	28.6572	25.7395	0.458764	-1.12418	-30.3667	0.00512572
ANIA_05191	conserved hypothetical protein	22.9021	16.0747	17.4037	18.7935	6.09915	11.721	8.0444	8.62152	0.45875	-1.12422	-10.172	0.0187514
ANIA_09470	uricase (Eurofung)	112.572	113.042	69.7675	98.4607	35.214	46.2282	53.6464	45.0295	0.457335	-1.12868	-53.4312	0.0251441
ANIA_04345	conserved hypothetical protein	131.278	125.962	85.8649	114.368	57.4134	49.9033	49.5683	52.295	0.457251	-1.12894	-62.0732	0.0130227
ANIA_03250	Putative Zn(II)2Cys6 transcription factor (Eurofung)	1.75585	1.75275	1.80413	1.77091	0.623476	1.11134	0.692485	0.809099	0.456883	-1.1301	-0.961811	0.00329683
ANIA_00417	"translocon protein Sec61beta, putative (AFU_orthologue; AFUA_1G04890)"	124.696	125.146	89.0978	112.98	48.9534	45.9257	59.7772	51.5521	0.456294	-1.13196	-61.4279	0.00832731
ANIA_07580	"C2H2 finger domain protein, putative (AFU_orthologue; AFUA_2G15110)"	86.6532	68.7185	71.1019	75.4912	35.2716	37.7227	30.2472	34.4138	0.455865	-1.13332	-41.0774	0.0024395
ANIA_10003	"GTP binding protein (GTPBP1), putative (AFU_orthologue; AFUA_5G12580)"	80.6993	70.5234	61.7065	70.9764	30.5646	34.2305	32.1541	32.3164	0.455312	-1.13507	-38.66	0.00229229
ANIA_03796	hypothetical protein	27.7751	28.2213	24.4618	26.8194	7.3969	15.0684	14.0839	12.1831	0.454264	-1.1384	-14.6363	0.00550861
ANIA_00302	"cell cycle inhibitor Nif1, putative (AFU_orthologue; AFUA_1G02760)"	8.81031	12.9173	6.91514	9.54759	4.10603	5.40209	3.47467	4.3276	0.453266	-1.14157	-5.21999	0.0484985
ANIA_03670	conserved hypothetical protein	115.772	116.314	82.0888	104.725	43.572	53.9919	44.7864	47.4501	0.453093	-1.14212	-57.2748	0.00828553
ANIA_08019	"Pfs, NACHT and Ankyrin domain protein (AFU_orthologue; AFUA_1G01020)"	3.88671	3.92836	3.43448	3.74985	2.11157	1.32842	1.6555	1.6985	0.452951	-1.14257	-2.05135	0.00176731
ANIA_00057	"tyrosyl-tRNA synthetase, putative (Eurofung)"	77.9618	79.6853	52.707	70.118	29.2477	33.3077	32.6855	31.747	0.452765	-1.14317	-38.3711	0.0121088
ANIA_10916	conserved hypothetical protein	16.4568	15.9025	12.1904	14.8499	7.33844	5.99531	6.79224	6.70867	0.451764	-1.14636	-8.14126	0.00429609
ANIA_06418	"MFS transporter, putative (AFU_orthologue; AFUA_2G17840)"	25.4853	26.22	17.7389	23.1481	9.72086	11.7077	9.9214	10.45	0.45144	-1.14739	-12.6981	0.0103483
ANIA_04223	conserved hypothetical protein	20.7093	20.0418	22.845	21.1987	8.61435	10.9868	9.10593	9.56901	0.451396	-1.14753	-11.6297	0.000472944
ANIA_07436	protein disulfide isomerase A (Eurofung)	444.094	458.048	303.483	401.875	232.622	163.84	147.351	181.271	0.451063	-1.1486	-220.604	0.0168111
ANIA_11054	"alpha glucosidase II, alpha subunit, putative (AFU_orthologue; AFUA_5G03500)"	104.755	98.2468	68.654	90.5521	39.3584	44.5531	38.5226	40.8114	0.450695	-1.14978	-49.7407	0.011562
ANIA_06825	"transport protein particle (TRAPP) complex subunit TRS31, putative (Eurofung)"	123.387	112.689	71.4088	102.495	46.617	45.7813	46.1704	46.1896	0.450653	-1.14991	-56.3052	0.0237415
ANIA_04923	"hydroxymethylglutaryl-CoA synthase, expressed (Eurofung)"	39.8858	52.0382	56.0495	49.3245	20.307	25.8948	20.4727	22.2248	0.450584	-1.15013	-27.0997	0.00644059
ANIA_07191	"GPI-anchored cell wall protein Pst1, putative (AFU_orthologue; AFUA_6G10290)"	9.88336	11.5431	7.71787	9.71479	4.10603	5.48922	3.50808	4.36778	0.449601	-1.15328	-5.34701	0.0129868
ANIA_10599	mandelate racemase/muconate lactonizing enzyme family protein (AFU_orthologue; AFUA_1G05520)	19.5416	12.9558	14.5149	15.6708	8.65276	6.37056	6.05879	7.02737	0.448438	-1.15702	-8.6434	0.0158307
ANIA_08083	"MFS multidrug transporter, putative (AFU_orthologue; AFUA_5G01350)"	2.72541	3.96088	4.11815	3.60148	0.768509	2.51141	1.56488	1.61493	0.448408	-1.15712	-1.98655	0.0411867
ANIA_03469	histone H2B.1 (Broad)	2034.78	2288.67	1879.03	2067.49	1057.45	780.753	940.726	926.309	0.448035	-1.15832	-1141.19	0.00136562
ANIA_03363	Kinesin bimC (Eurofung)	13.0544	13.5522	20.1979	15.6015	7.51906	8.59282	4.84915	6.98701	0.447842	-1.15894	-8.6145	0.0280893
ANIA_10280	"transcriptional elongation protein Spt4, putative (AFU_orthologue; AFUA_5G06690)"	105.548	95.994	58.8072	86.783	25.5354	56.1019	34.9576	38.865	0.447841	-1.15894	-47.918	0.0469293
ANIA_02344	"MFS transporter, putative (AFU_orthologue; AFUA_6G00710)"	5.46186	5.92929	4.67669	5.35595	2.03639	2.0742	3.06957	2.39339	0.446865	-1.16209	-2.96256	0.00400538
ANIA_05832	Ras small monomeric GTPase RasB (AFU_orthologue; AFUA_2G07770)	47.755	51.8419	31.4853	43.6941	13.3537	21.8192	23.307	19.4933	0.446132	-1.16446	-24.2008	0.025271
ANIA_06329	"fermentation associated protein (Csf1), putative (AFU_orthologue; AFUA_2G13520)"	12.8324	15.2569	8.39843	12.1626	2.87511	7.46878	5.91635	5.42008	0.445636	-1.16606	-6.74249	0.0494543
ANIA_10108	"transcriptional regulator, putative (AFU_orthologue; AFUA_5G13800)"	76.7333	67.3349	54.6401	66.2361	38.7792	25.9213	23.7526	29.4844	0.445141	-1.16767	-36.7517	0.00979654
ANIA_01503	dihydrodipicolinate synthetase family protein (AFU_orthologue; AFUA_8G05040)	45.8397	40.7268	33.9835	40.1833	18.3116	18.5925	16.7341	17.8794	0.444946	-1.1683	-22.3039	0.0030503
biA	probable bifunctional dethiobiotin synthetase/adenosylmethionine-8-amino-7-oxononanoate aminotransferase (Eurofung)	7.7612	8.9723	4.69093	7.14148	2.46206	3.8197	3.24097	3.17424	0.44448	-1.16981	-3.96723	0.0409391
ANIA_02234	conserved hypothetical protein	37.1153	33.0951	18.8536	29.688	10.1064	15.837	13.5687	13.1707	0.443638	-1.17255	-16.5173	0.0461585
ANIA_00592	"RNA binding protein MSSP-2, putative (AFU_orthologue; AFUA_6G11030)"	3.10133	2.48774	2.88311	2.82406	0.707937	1.4722	1.57259	1.25091	0.442947	-1.17479	-1.57315	0.00856042
ANIA_05752	"RNA polymerase II mediator complex subunit Srb5, putative (AFU_orthologue; AFUA_6G06830)"	22.9918	29.2375	21.8869	24.7054	10.2651	10.1117	12.3014	10.8927	0.440904	-1.18146	-13.8127	0.00448433
ANIA_02881	conserved hypothetical protein	117.409	111.514	67.1132	98.6786	47.145	43.7564	39.5433	43.4816	0.440639	-1.18233	-55.197	0.026191
ANIA_00582	possible replication factor-a protein (AFU_orthologue; AFUA_6G11130)	45.7752	44.5279	37.7595	42.6875	16.7405	19.0516	20.5958	18.796	0.440316	-1.18339	-23.8916	0.000940338
ANIA_02091	"tyrosine decarboxylase, putative (AFU_orthologue; AFUA_2G04980)"	95.4162	109.535	63.5442	89.4985	40.2335	39.1291	38.7285	39.3637	0.439825	-1.185	-50.1348	0.0211336
ANIA_08012	polyprenyl synthetase (Eurofung)	58.9253	54.2743	33.9904	49.0633	17.3444	22.8192	24.5389	21.5675	0.439585	-1.18579	-27.4958	0.0259177
ANIA_06645	probable 8-amino-7-oxononanoate synthase (Eurofung)	10.8884	12.9616	9.62152	11.1572	5.5675	5.27213	3.86484	4.90149	0.439312	-1.18668	-6.25569	0.00481781
ANIA_01378	hypothetical protein	15205.2	13911.6	8267.23	12461.4	6776.39	4779.84	4862.14	5472.79	0.439181	-1.18711	-6988.57	0.0349433
ANIA_01563	"dehydrogenase, putative (AFU_orthologue; AFUA_8G05760)"	29.1491	24.6211	33.7903	29.1868	14.5303	9.75692	14.1489	12.8121	0.438968	-1.18781	-16.3748	0.00586794
ANIA_01295	ankyrin repeat protein (AFU_orthologue; AFUA_1G09700)	113.331	123.196	115.203	117.243	58.6444	42.2153	52.9673	51.2757	0.437344	-1.19316	-65.9676	0.000315927
ANIA_08912	myo-inositol transporter (AFU_orthologue; AFUA_2G07910)	6.97066	12.2196	9.60799	9.59941	2.17332	5.56877	4.82776	4.18995	0.43648	-1.19601	-5.40946	0.041894
ANIA_11150	conserved hypothetical protein	6.32381	5.52357	3.60982	5.1524	2.24549	2.00128	2.49403	2.24693	0.436094	-1.19729	-2.90547	0.0237216
ANIA_08040	"phosphate transporter (Pho88), putative (AFU_orthologue; AFUA_5G01960)"	184.661	208.989	115.514	169.721	76.4421	65.7441	79.3844	73.8568	0.435165	-1.20037	-95.8646	0.0276065
ANIA_03124	kinesin class 6 (MKLP1/Kif23 group) (Eurofung)	20.0855	15.5388	19.7205	18.4483	8.29103	7.07151	8.71362	8.02539	0.43502	-1.20085	-10.4229	0.00248272
ANIA_08968	isoflavone reductase family protein (AFU_orthologue; AFUA_1G12510)	36.2053	25.8153	21.5528	27.8578	10.7898	13.2992	12.2391	12.1094	0.434685	-1.20196	-15.7484	0.0233822
ANIA_11008	squalene monooxygenase Erg1 (AFU_orthologue; AFUA_5G07780)	24.9004	28.3808	16.4202	23.2338	8.75925	10.9822	10.5532	10.0982	0.434636	-1.20212	-13.1356	0.022119
ANIA_04339	conserved hypothetical protein	8.62532	8.89385	6.28429	7.93449	4.07202	2.28917	3.96609	3.44243	0.433856	-1.20471	-4.49206	0.0112702
ANIA_02689	"nuclear pore complex subunit Nup133, putative (AFU_orthologue; AFUA_5G14040)"	6.33108	10.5603	6.79214	7.8945	2.97539	3.64622	3.63519	3.41893	0.433077	-1.2073	-4.47557	0.0300377
ANIA_06769	conserved hypothetical protein	50.009	39.3997	39.6333	43.014	21.3708	16.4243	18.0602	18.6184	0.432846	-1.20807	-24.3955	0.00299267
ANIA_11125	glycyl-tRNA synthetase (AFU_orthologue; AFUA_5G05920)	72.0812	60.3087	50.0896	60.8265	26.9719	24.6882	27.2969	26.319	0.43269	-1.2086	-34.5075	0.0057443
ANIA_08497	DUF636 domain protein (AFU_orthologue; AFUA_3G01340)	92.3211	105.016	78.9475	92.0948	50.4416	29.6878	38.5831	39.5709	0.429675	-1.21868	-52.5239	0.00549583
ANIA_03643	"endosomal peripheral membrane protein (Mon2), putative (AFU_orthologue; AFUA_4G12070)"	22.1912	22.7867	14.1288	19.7022	8.9317	9.31359	7.14262	8.46264	0.429527	-1.21918	-11.2396	0.0173244
ANIA_08194	"endosomal cargo receptor (Erp3), putative (AFU_orthologue; AFUA_5G03260)"	273.226	249.873	145.406	222.835	108.635	88.0182	90.0214	95.5581	0.428829	-1.22152	-127.277	0.0330716
ANIA_06091	Putative Zn(II)2Cys6 transcription factor (Eurofung)	92.3859	103.201	50.0404	81.8758	35.4878	34.9393	34.8553	35.0941	0.428627	-1.22221	-46.7817	0.0448411
ANIA_00414	"calmodulin-binding protein Sha1, putative (AFU_orthologue; AFUA_1G04920)"	7.23538	3.70274	6.30505	5.74772	1.90249	3.13031	2.35688	2.46323	0.428557	-1.22244	-3.2845	0.0422893
ANIA_04602	"prefoldin subunit 3, putative (AFU_orthologue; AFUA_2G02230)"	105.237	102.564	55.2563	87.686	43.3356	37.9624	30.8539	37.384	0.426339	-1.22993	-50.302	0.0389854
ANIA_10612	fumarylacetoacetate hydrolase family protein (AFU_orthologue; AFUA_1G02370)	2.17844	1.04847	1.91858	1.71516	0.745905	0.886379	0.552311	0.728198	0.424565	-1.23594	-0.986964	0.0498663
ANIA_05305	DUF1680 domain protein (AFU_orthologue; AFUA_1G08910)	16.7029	14.2686	8.80108	13.2575	6.38716	3.25287	7.2208	5.62028	0.423931	-1.2381	-7.63724	0.0439547
ANIA_03075	Putative Zn(II)2Cys6 transcription factor (Eurofung)	703.438	760.843	365.01	609.764	286.859	239.601	248.433	258.298	0.423603	-1.23921	-351.466	0.047509
ANIA_05007	class II aldolase/adducin domain protein (AFU_orthologue; AFUA_3G09800)	43.1016	39.3684	24.21	35.56	16.0699	16.3683	12.749	15.0624	0.423578	-1.2393	-20.4976	0.0253738
ANIA_10475	tryptophanyl-tRNA synthetase (AFU_orthologue; AFUA_2G01640)	102.001	105.043	66.7536	91.2657	41.4226	39.9314	34.3648	38.5729	0.422644	-1.24248	-52.6928	0.0134312
ANIA_02264	Sad1/UNC domain protein (AFU_orthologue; AFUA_5G06480)	56.3926	52.5156	44.1686	51.0256	20.5158	21.5561	22.5632	21.545	0.422239	-1.24387	-29.4806	0.00128278
ANIA_08241	Nucleoside transporter family (AFU_orthologue; AFUA_5G03760)	8.41421	8.08439	4.5149	7.0045	2.31551	2.72939	3.81622	2.95371	0.421687	-1.24575	-4.05079	0.0378652
ANIA_03037	"carboxylesterase, putative (AFU_orthologue; AFUA_3G09070)"	14.031	17.6478	9.22672	13.6352	6.83805	5.29511	5.10478	5.74598	0.421408	-1.24671	-7.8892	0.0343257
ANIA_08111	Putative Zn(II)2Cys6 transcription factor (Eurofung)	1.43138	2.00933	2.45123	1.96398	0.571795	1.27402	0.635084	0.826967	0.421067	-1.24788	-1.13701	0.0374222
ANIA_05470	conserved hypothetical protein	1.77219	1.6585	1.82091	1.75053	0.471958	0.42063	1.31049	0.734359	0.419506	-1.25324	-1.01617	0.0254699
ANIA_11582	hypothetical protein	55.3468	72.1446	35.5428	54.3447	19.7405	20.4086	28.0647	22.7379	0.418402	-1.25704	-31.6068	0.0442456
ANIA_08338	"cytochrome P450, putative (Eurofung)"	13.8245	14.276	8.9799	12.3601	2.53907	7.46766	5.4992	5.16864	0.418171	-1.25784	-7.19147	0.0316585
ANIA_03431	nicotinate-nucleotide diphosphorylase (Eurofung)	80.3826	65.3359	56.3132	67.3439	22.4549	24.4156	37.4104	28.0936	0.417166	-1.26131	-39.2503	0.00967512
ANIA_01425	"farB, Zn(II)2Cys6 transcription factor, involved in short chain fatty acid catabolism (Eurofung)"	66.6641	61.6186	61.1387	63.1404	21.2033	28.6459	29.0639	26.3044	0.416601	-1.26326	-36.8361	0.000289189
ANIA_02140	"translocon-associated protein, alpha subunit, putative (AFU_orthologue; AFUA_2G16120)"	98.2406	102.945	66.8205	89.3353	44.2188	34.7298	32.5375	37.162	0.415984	-1.2654	-52.1733	0.0118083
ANIA_07632	formaldehyde dehydrogenase (AFU_orthologue; AFUA_2G01040)	91.5953	106.318	72.9563	90.29	44.0588	31.0093	37.5942	37.5541	0.415927	-1.2656	-52.7359	0.00703439
ANIA_09136	hypothetical protein	23.4622	27.8123	21.4287	24.2344	13.538	7.42503	9.2532	10.0721	0.415611	-1.2667	-14.1623	0.00561538
ANIA_05265	conserved hypothetical protein	6.5278	6.51629	3.72626	5.59012	3.47688	1.54938	1.93086	2.31904	0.414846	-1.26935	-3.27108	0.0412817
ANIA_06973	"C-4 methyl sterol oxidase Erg25, putative (AFU_orthologue; AFUA_4G04820)"	186.111	195.338	187.263	189.57	113.356	65.5203	56.6301	78.5022	0.414106	-1.27193	-111.068	0.00339834
ANIA_04467	hypothetical protein similar to cyclophilin B (Eurofung)	551.763	567.962	287.98	469.235	216.904	172.464	193.397	194.255	0.413982	-1.27236	-274.98	0.039931
ANIA_07890	glucose oxidase precursor goxC-Aspergillus niger [putative sequencing error] (ANG_orthologue; An01g14740	24.9268	27.2366	18.3438	23.5024	8.88102	8.87457	11.3586	9.70472	0.412925	-1.27605	-13.7977	0.00778146
ANIA_00751	"integral membrane protein Pth11-like, putative (AFU_orthologue; AFUA_1G14080)"	54.7883	44.8488	41.5427	47.0599	21.8863	18.6835	17.719	19.4296	0.412869	-1.27624	-27.6303	0.00270261
ANIA_00232	"urease accessory protein UreG, putative (AFU_orthologue; AFUA_2G12900)"	140.466	125.213	94.488	120.056	48.9802	51.5685	48.1245	49.5577	0.41279	-1.27652	-70.4978	0.00652151
ANIA_10122	"3-ketoacyl-acyl carrier protein reductase, putative (AFU_orthologue; AFUA_1G14380)"	44.2555	50.1004	27.5034	40.6198	13.9719	16.0102	20.2689	16.7503	0.412369	-1.27799	-23.8694	0.0272876
ANIA_10278	"electron transfer flavoprotein, beta subunit, putative (AFU_orthologue; AFUA_5G07300)"	357.351	309.561	179.885	282.266	105.041	122.215	121.846	116.367	0.412261	-1.27837	-165.898	0.0358215
ANIA_08486	conserved hypothetical protein	27.7126	34.9403	41.0523	34.5684	15.2133	12.8324	14.6341	14.2266	0.411549	-1.28086	-20.3418	0.00657282
ANIA_05510	conserved hypothetical protein	8.33577	9.11485	7.21259	8.22107	4.03092	2.03056	4.08777	3.38309	0.411514	-1.28099	-4.83799	0.00518821
ANIA_05378	"siderochrome-iron transporter Sit1, putative (AFU_orthologue; AFUA_7G06060)"	5.7306	7.50814	6.86952	6.70275	2.03485	2.83367	3.39011	2.75288	0.410708	-1.28381	-3.94988	0.00374523
ANIA_01037	hypothetical protein similar to oleate delta-12 desaturase (Eurofung)	38.8718	44.7235	22.3197	35.305	13.8535	15.0605	14.5414	14.4851	0.410286	-1.2853	-20.8199	0.0362507
ANIA_01726	"hypothetical protein similar to 2-oxo acid dehydrogenase, E1 component alpha subunit (Eurofung)"	605.006	511.963	291.543	469.504	124.395	247.9	202.697	191.664	0.408227	-1.29256	-277.84	0.0494786
ANIA_08545	conserved hypothetical protein	14.001	16.1675	8.12765	12.7654	5.24539	4.3933	5.96636	5.20169	0.407484	-1.29518	-7.56369	0.036421
ANIA_03974	conserved hypothetical protein	26.057	28.0038	22.743	25.6012	3.58159	14.1648	13.4258	10.3907	0.405868	-1.30092	-15.2105	0.015274
pyroA	pyridoxine biosynthesis protein (AFU_orthologue; AFUA_5G08090)	76.3741	103.321	48.4781	76.0576	33.6897	26.8762	31.9235	30.8298	0.405348	-1.30277	-45.2278	0.0471918
ANIA_07108	conserved hypothetical protein	16.2001	9.09649	16.3585	13.885	5.802	6.36431	4.70922	5.62518	0.405125	-1.30356	-8.25987	0.0277771
ANIA_01540	integral membrane protein (AFU_orthologue; AFUA_8G05510)	17.0472	11.5526	10.2679	12.9559	3.99198	4.39496	7.30277	5.2299	0.40367	-1.30875	-7.72599	0.0293323
ANIA_06410	conserved hypothetical protein	1.63195	0.916353	1.86313	1.47048	0.651915	0.645573	0.482715	0.593401	0.403543	-1.30921	-0.877077	0.0391208
ANIA_02582	hypothetical protein	3220.29	3161.92	2332.66	2904.96	1043.21	1155.78	1311.25	1170.08	0.402787	-1.31191	-1734.88	0.0042819
ANIA_06812	conserved hypothetical protein	47.1349	47.783	27.7496	40.8892	15.2668	13.2436	20.574	16.3614	0.400141	-1.32142	-24.5278	0.0239873
ANIA_07648	"MFS transporter, putative (AFU_orthologue; AFUA_2G00840)"	47.7689	42.0516	24.9906	38.2704	12.8613	18.3152	14.7507	15.3091	0.400024	-1.32184	-22.9613	0.0308496
ANIA_10762	"thiamin biosynthesis protein (Thi-4), putative (AFU_orthologue; AFUA_2G10740)"	25.3447	25.4977	21.3396	24.0607	10.6869	9.27402	8.90236	9.6211	0.399868	-1.3224	-14.4396	0.000595586
ANIA_05048	"homeobox transcription factor, putative (AFU_orthologue; AFUA_3G12160)"	23.7491	24.448	16.0421	21.4131	9.48704	8.76843	7.41501	8.55683	0.399608	-1.32334	-12.8562	0.00961215
ANIA_02944	"TamA, Zn(II)2Cys6 transcription factor, involved in ammonium regulation. (Eurofung)"	75.4755	91.1752	58.0693	74.9066	10.0015	40.5881	39.0416	29.8771	0.398857	-1.32606	-45.0296	0.0309758
ANIA_08977	hypothetical protein AkeP (Eurofung)	53.0993	60.7726	37.33	50.4007	8.9312	24.4224	26.8284	20.0607	0.398024	-1.32907	-30.34	0.0269753
ANIA_10481	conserved hypothetical protein	21.8929	17.2767	20.9749	20.0482	5.43644	9.26907	9.18852	7.96468	0.397276	-1.33179	-12.0835	0.00309967
ANIA_00389	conserved hypothetical protein	21.5387	19.6121	21.2337	20.7948	8.83661	7.66832	8.265	8.25664	0.397053	-1.3326	-12.5382	5.28462e-05
ANIA_04332	ceramide synthase BarA (Eurofung)	25.9358	32.6496	19.9866	26.1907	10.1935	12.2124	8.7233	10.3764	0.396187	-1.33575	-15.8143	0.0140632
ANIA_01689	aldehyde dehydrogenase family (Eurofung)	103.555	98.9904	57.2509	86.5987	34.2101	34.6994	33.5452	34.1516	0.394366	-1.34239	-52.4471	0.0236086
ANIA_06592	conserved hypothetical protein	38.9734	35.3508	56.987	43.7704	15.5687	12.8082	23.2776	17.2182	0.393374	-1.34603	-26.5523	0.0228772
ANIA_04671	conserved hypothetical protein	44.5713	33.9654	26.4422	34.993	12.2939	14.3572	14.5963	13.7491	0.392911	-1.34772	-21.2438	0.0161117
ANIA_06539	conserved hypothetical protein	11.5306	15.5388	9.47809	12.1825	3.6849	6.56829	4.09276	4.78199	0.392529	-1.34913	-7.40052	0.0206529
ANIA_00937	Putative Zn(II)2Cys6 transcription factor (Eurofung)	41.7787	28.1238	35.6285	35.177	10.2926	15.6887	15.3848	13.7887	0.391981	-1.35115	-21.3883	0.00774834
ANIA_02343	"nitroreductase family protein, putative (AFU_orthologue; AFUA_5G09910)"	6.45299	7.69974	4.97281	6.37518	3.54444	1.43589	2.50521	2.49518	0.39139	-1.35332	-3.88	0.0175984
ANIA_03638	conserved hypothetical protein	13.5954	10.57	6.4473	10.2042	3.34212	3.97153	4.64005	3.98457	0.390482	-1.35667	-6.21967	0.0417837
ANIA_09397	bZIP transcription factor HacA (Eurofung)	792.355	754.09	889.616	812.02	462.834	245.007	243.218	317.02	0.390409	-1.35694	-495.001	0.00402656
ANIA_00658	"copper-activated transcription factor GRISEA, putative (AFU_orthologue; AFUA_1G13190)"	17.5085	18.2136	13.8238	16.5153	4.2701	5.90541	9.1584	6.44464	0.390222	-1.35763	-10.0707	0.00703739
ANIA_04589	"protein translocation complex subunit Sss1, putative (AFU_orthologue; AFUA_3G06901)"	719.509	802.329	456.851	659.563	259.085	244.438	267.528	257.017	0.389678	-1.35965	-402.546	0.018187
ANIA_02685	conserved hypothetical protein	624.628	667.06	434.638	575.442	176.086	248.422	246.443	223.65	0.388658	-1.36343	-351.792	0.00951181
ANIA_00354	hypothetical protein similar to phe-inhibited DAHP synthase (Eurofung)	41.7315	54.1373	56.1861	50.685	26.6345	15.199	17.2387	19.6907	0.388493	-1.36404	-30.9942	0.00564495
ANIA_02784	conserved hypothetical protein	5.99591	4.489	3.59378	4.69289	1.19759	2.49048	1.77353	1.82053	0.387934	-1.36612	-2.87236	0.0224428
ANIA_03497	"cytochrome P450, putative (Eurofung)"	123.065	121.241	80.0663	108.124	37.0248	44.9753	43.7121	41.9041	0.387555	-1.36753	-66.2201	0.00969209
ANIA_01477	"beta-1,4-xylosidase (Eurofung)"	49.9659	56.8606	32.6292	46.4852	17.9195	21.5051	14.5824	18.0023	0.38727	-1.36859	-28.4829	0.0189769
ANIA_01342	hypothetical alanine--glyoxylate aminotransferase (Eurofung)	58.0999	56.1125	35.3408	49.851	19.4957	17.7064	20.6224	19.2748	0.386649	-1.3709	-30.5762	0.0139971
ANIA_03911	Putative Zn(II)2Cys6 transcription factor (Eurofung)	82.7243	71.8359	36.5692	63.7098	22.2868	26.3698	25.1803	24.6123	0.386319	-1.37214	-39.0975	0.0489995
ANIA_02662	conserved hypothetical protein	24.2851	26.3321	21.3389	23.9854	5.21856	10.4946	12.0382	9.25045	0.385671	-1.37456	-14.7349	0.00428179
ANIA_06699	"electron transfer flavoprotein alpha subunit, putative (AFU_orthologue; AFUA_7G05470)"	156.236	167.664	87.6588	137.186	44.5504	51.5986	62.4789	52.876	0.385432	-1.37545	-84.3103	0.0298336
ANIA_06778	"phthalate transporter, putative (AFU_orthologue; AFUA_4G03750)"	77.1707	76.1208	79.8712	77.7209	24.6019	32.8895	32.3234	29.9383	0.385202	-1.37631	-47.7826	7.91417e-05
ANIA_07367	nitrilase (AFU_orthologue; AFUA_6G13450)	92.0061	97.2293	47.5334	78.923	33.45	32.3885	25.2269	30.3551	0.384617	-1.3785	-48.5678	0.0384083
ANIA_07739	conserved hypothetical protein	11.2034	13.9796	22.7031	15.962	4.9727	6.20465	7.18004	6.11913	0.383355	-1.38325	-9.84291	0.0491114
ANIA_06271	conserved hypothetical protein	22.6768	22.3011	28.171	24.383	5.83443	11.2208	10.914	9.3231	0.382361	-1.38699	-15.0599	0.00428549
ANIA_01845	"secretory component protein shr3, putative (AFU_orthologue; AFUA_4G09660)"	236.704	217.582	122.755	192.347	66.4932	80.9272	73.0589	73.4931	0.382086	-1.38803	-118.854	0.0285648
ANIA_08028	"alpha/beta hydrolase, putative (AFU_orthologue; AFUA_5G02310)"	49.936	45.828	31.9992	42.5877	18.0175	13.3817	17.3912	16.2635	0.381881	-1.3888	-26.3243	0.00939879
ANIA_06732	"Myosin light chain, putative (Eurofung)"	512.893	433.127	268.076	404.699	128.175	170.776	163.932	154.294	0.381256	-1.39117	-250.405	0.0268607
ANIA_10603	conserved hypothetical protein	10.6912	10.8924	11.0984	10.894	3.87456	3.29622	5.28147	4.15075	0.381012	-1.39209	-6.74327	0.00035958
ANIA_07766	PQ loop repeat protein (AFU_orthologue; AFUA_5G08410)	4.69245	4.39141	6.42862	5.17082	3.12415	1.39219	1.38798	1.96811	0.380618	-1.39358	-3.20272	0.0202932
ANIA_04151	"steroid monooxygenase, putative (AFU_orthologue; AFUA_8G00440)"	40.0831	41.2938	27.5702	36.3157	9.52781	14.3886	17.4903	13.8022	0.380062	-1.39569	-22.5135	0.010513
ANIA_01490	"GPI anchored glycoprotein, putative (AFU_orthologue; AFUA_8G04860)"	1677.82	1845.47	943.233	1488.84	835.011	399.979	456.493	563.828	0.378702	-1.40086	-925.013	0.0401554
ANIA_11190	conserved hypothetical protein	2.49422	1.81244	1.20602	1.83756	0.468878	0.83577	0.781164	0.69527	0.378366	-1.40215	-1.14229	0.0426148
ANIA_10773	hypothetical protein	20.2869	22.7825	14.5913	19.2202	5.94294	6.25963	9.60107	7.26788	0.378137	-1.40302	-11.9523	0.0113297
ANIA_02424	"beta-N-hexosaminidase, putative (AFU_orthologue; AFUA_2G00640)"	41.3671	53.2416	27.8189	40.8092	16.1536	14.7277	15.3637	15.415	0.377734	-1.40456	-25.3942	0.0260001
ANIA_00423	NAD(P)H-dependent D-xylose reductase (Eurofung)	156.549	152.135	79.7048	129.463	40.1942	50.6323	55.8662	48.8976	0.377695	-1.40471	-80.5654	0.0335312
ANIA_06371	conserved hypothetical protein	52.3869	53.3647	87.1715	64.3077	23.1493	25.5833	24.0661	24.2662	0.377346	-1.40604	-40.0415	0.0250135
ANIA_05408	"RNAse III, putative (AFU_orthologue; AFUA_3G03050)"	12.8484	7.558	8.17243	9.52627	3.91051	3.04956	3.80042	3.58683	0.37652	-1.4092	-5.93944	0.0246768
ANIA_08899	"1-aminocyclopropane-1-carboxylate deaminase, putative (AFU_orthologue; AFUA_2G01030)"	53.376	43.1583	45.7944	47.4429	14.0726	21.4736	17.9984	17.8482	0.376204	-1.41041	-29.5947	0.001373
ANIA_09019	conserved hypothetical protein	12.247	18.4813	10.6175	13.7819	3.97499	8.17543	3.39612	5.18218	0.376013	-1.41114	-8.59973	0.0384572
ANIA_10255	conserved hypothetical protein	164.77	162.945	90.9674	139.561	67.926	44.5284	44.8925	52.449	0.375814	-1.41191	-87.1121	0.0268915
ANIA_02745	"N-acetyltransferase (Nat5), putative (AFU_orthologue; AFUA_1G05180)"	77.5333	63.8521	71.1674	70.8509	22.713	31.2843	25.6856	26.561	0.374885	-1.41548	-44.2899	0.000697545
ANIA_05192	"long-chain fatty acid transporter, putative (AFU_orthologue; AFUA_6G07270)"	28.6959	30.8308	14.6786	24.7351	8.53533	9.64151	9.48006	9.21897	0.372708	-1.42388	-15.5161	0.0378136
ANIA_07631	phenylacetyl-CoA ligase (AFU_orthologue; AFUA_5G07410)	30.4063	21.0272	19.8964	23.7766	8.05498	9.57194	8.94655	8.85782	0.372543	-1.42452	-14.9188	0.0113308
ANIA_07722	glutamate N-acetyltransferase (Eurofung)	41.7779	36.274	28.2202	35.4241	12.6713	13.3591	13.5589	13.1964	0.372527	-1.42458	-22.2276	0.00488687
ANIA_02484	putative profilin homolog (Eurofung)	884.396	971.001	429.153	761.516	324.983	240.153	285.377	283.504	0.372289	-1.4255	-478.012	0.0480884
ANIA_02862	EB1 homolog (Eurofung)	170.774	191.782	103.635	155.397	75.6374	48.2251	49.4363	57.7663	0.371733	-1.42766	-97.6309	0.025326
ANIA_05834	"GPI anchored protein, putative (AFU_orthologue; AFUA_2G07800)"	5760.4	6896.15	3070.73	5242.43	2270.81	1618.77	1956.76	1948.78	0.371732	-1.42767	-3293.65	0.045718
ANIA_06405	"secreted glycosyl hydrolase, putative (AFU_orthologue; AFUA_4G14420)"	17.549	21.7607	15.7775	18.3624	7.59449	4.68592	8.11066	6.79702	0.37016	-1.43378	-11.5654	0.00503399
ANIA_09172	"UDP-glucose dehydrogenase Ugd1, putative (AFU_orthologue; AFUA_8G00920)"	9.02609	6.8783	6.62447	7.50962	3.34811	2.41014	2.57448	2.77758	0.369869	-1.43491	-4.73205	0.00437393
ANIA_01427	DUF895 domain membrane protein (AFU_orthologue; AFUA_8G04110)	1227.16	1295.17	657.954	1060.09	597.573	277.678	298.695	391.315	0.369132	-1.43779	-668.78	0.0420795
ANIA_06747	Putative transcription factor with C2H2 and Zn(2)-Cys(6) DNA binding domain (Eurofung)	31.8474	31.5698	17.3691	26.9288	6.56624	11.6377	11.5197	9.90788	0.367929	-1.4425	-17.0209	0.0282778
ANIA_10299	"aromatic-L-amino-acid decarboxylase, putative (AFU_orthologue; AFUA_3G02240)"	6.99712	5.55801	7.89091	6.81535	3.13601	3.15951	1.21152	2.50235	0.367164	-1.44551	-4.313	0.0100169
ANIA_06168	hypothetical protein similar to NADP-dependent malic enzyme (Eurofung)	63.6083	68.3206	33.3194	55.0828	17.9362	21.2154	21.5201	20.2239	0.367155	-1.44554	-34.8589	0.0341367
ANIA_05032	conserved hypothetical protein	8.99386	6.28459	4.31253	6.53033	3.0339	1.85007	2.30559	2.39652	0.366983	-1.44621	-4.13381	0.0418619
ANIA_08463	conserved hypothetical protein	9.3686	11.2225	16.3645	12.3185	5.23947	2.22364	6.09651	4.51987	0.366916	-1.44648	-7.79866	0.0313778
ANIA_02544	conserved hypothetical protein	8.45715	6.94049	6.68437	7.36067	0.909564	3.12677	4.04096	2.69243	0.365786	-1.45093	-4.66824	0.0124949
ANIA_06918	conserved hypothetical protein	109.885	116.886	65.5823	97.4509	28.974	49.3218	28.6411	35.6456	0.36578	-1.45095	-61.8053	0.0240053
ANIA_07976	conserved hypothetical protein	26.2742	32.9109	30.8903	30.0251	11.1013	9.89395	11.8817	10.959	0.364993	-1.45406	-19.0662	0.000740041
ANIA_11168	cystathionine gamma-synthase (AFU_orthologue; AFUA_7G01590)	124.393	130.147	61.3777	105.306	36.6428	40.6229	37.7206	38.3288	0.363975	-1.45809	-66.9772	0.0385421
ANIA_03598	"FKBP12-like, peptidyl cis-trans isomerase, TOR signaling pathway (Eurofung)"	432.365	491.113	222.126	381.868	160.192	122.794	133.259	138.748	0.363341	-1.46061	-243.12	0.0419608
ANIA_00824	"acyl-CoA dehydrogenase, putative (AFU_orthologue; AFUA_1G14850)"	117.329	100.543	71.4088	96.427	32.8249	34.6403	37.5464	35.0039	0.363009	-1.46192	-61.4231	0.0103791
ANIA_04599	"RNA processing protein Grc3, putative (AFU_orthologue; AFUA_2G02190)"	15.742	14.217	10.4062	13.4551	1.75901	7.36823	5.47038	4.86587	0.361639	-1.46738	-8.58919	0.0198535
ANIA_10694	hypothetical protein	38.6275	33.5056	20.4371	30.8567	8.98194	12.3155	12.1504	11.1493	0.361324	-1.46863	-19.7074	0.0234139
ANIA_05300	"aconitate hydratase, putative (Eurofung)"	11.9318	11.7562	7.40216	10.3634	2.96775	2.9656	5.29396	3.74243	0.361121	-1.46945	-6.62095	0.016689
ANIA_03184	"aldose 1-epimerase, putative (AFU_orthologue; AFUA_3G13240)"	226.452	247.546	115.102	196.367	68.1665	67.9005	76.6023	70.8898	0.361007	-1.4699	-125.477	0.0381538
ANIA_03946	hypothetical protein similar to spindle assembly checkpoint protein SLDA (Eurofung)	12.3416	11.619	19.2112	14.3906	5.37293	5.20957	4.98396	5.18882	0.360569	-1.47165	-9.2018	0.0191144
ANIA_05929	"C2H2 transcription factor (Con7), putative (AFU_orthologue; AFUA_2G10770)"	112.369	93.1766	68.9169	91.4874	24.3578	33.8036	40.774	32.9785	0.36047	-1.47205	-58.5089	0.0121305
ANIA_01128	conserved hypothetical protein	13.7705	16.6726	14.9229	15.122	5.5009	5.9751	4.86872	5.44824	0.360286	-1.47279	-9.67377	0.000429285
ANIA_03196	unsaturated rhamnogalacturonan hydrolase (Eurofung)	13.5756	14.4289	9.7144	12.573	1.16208	5.69636	6.66867	4.50904	0.358629	-1.47944	-8.06395	0.0225064
ANIA_10575	hypothetical protein	796.035	791.186	405.313	664.178	315.786	177.517	221.225	238.176	0.358602	-1.47954	-426.002	0.0348866
ANIA_11110	"alanyl-tRNA synthetase, putative (AFU_orthologue; AFUA_8G07110)"	6.3337	6.04592	5.85706	6.07889	1.51808	3.60794	1.40509	2.17703	0.35813	-1.48145	-3.90186	0.00589024
ANIA_08629	DUF521 domain protein (AFU_orthologue; AFUA_6G00490)	1.55873	2.10057	1.9219	1.8604	0.996264	0.998904	0	0.665056	0.35748	-1.48406	-1.19534	0.0316296
ANIA_07786	conserved hypothetical protein	86.9001	109.874	61.1913	85.9886	38.8408	24.6644	28.5802	30.6951	0.356968	-1.48613	-55.2934	0.0196735
ANIA_06031	"oxidoreductase, 2-nitropropane dioxygenase family, putative (AFU_orthologue; AFUA_2G09850)"	149.813	170.229	77.6152	132.552	51.6714	39.5758	50.6652	47.3041	0.356871	-1.48653	-85.2483	0.0397079
ANIA_02824	"glycosyl hydrolase, putative (AFU_orthologue; AFUA_5G03830)"	10.3313	7.94669	6.10744	8.12846	2.99634	2.87201	2.82565	2.898	0.356525	-1.48793	-5.23046	0.012908
ANIA_04340	4F5 domain protein (AFU_orthologue; AFUA_4G06320)	169.138	202.005	93.7906	154.978	53.6236	58.3058	53.603	55.1775	0.356034	-1.48991	-99.8004	0.0358014
ANIA_01150	"acetylornithine aminotransferase, ornithine transaminase (Eurofung)"	23.5688	30.0678	20.5359	24.7242	8.43587	8.05545	9.87154	8.78762	0.355427	-1.49238	-15.9365	0.00511815
ANIA_07246	conserved hypothetical protein	9.26239	9.30918	4.23869	7.60342	2.67398	3.35307	2.07206	2.6997	0.355065	-1.49385	-4.90371	0.0465535
ANIA_00316	tubulin alpha chain (Eurofung)	372.146	395.256	211.109	326.17	138.122	98.3383	110.136	115.532	0.354209	-1.49733	-210.638	0.0235068
ANIA_04690	hypothetical protein similar to 3-methylcrotonyl-CoA carboxylase biotin-containing subunit (Eurofung)	451.963	412.651	202.579	355.731	140.083	118.651	116.523	125.086	0.35163	-1.50787	-230.645	0.0413296
ANIA_10725	hypothetical protein	47.7225	53.5931	62.2362	54.5173	23.463	14.3765	19.545	19.1282	0.350865	-1.51101	-35.3891	0.00205463
ANIA_06529	"serine-rich protein, putative (AFU_orthologue; AFUA_6G04880)"	3.38409	3.06954	2.67471	3.04278	1.24785	1.48286	0.461991	1.06423	0.349757	-1.51558	-1.97855	0.0059337
ANIA_11103	"MFS drug efflux pump, putative (AFU_orthologue; AFUA_6G02400)"	21.4066	23.3482	11.3932	18.716	4.18337	6.46988	8.88284	6.51203	0.347939	-1.52309	-12.204	0.0364417
ANIA_07357	conserved hypothetical protein	53.1954	62.2027	74.9434	63.4472	28.0412	21.0866	17.0324	22.0534	0.347587	-1.52455	-41.3938	0.00426965
ANIA_07975	conserved hypothetical protein	22.1035	18.831	16.4461	19.1269	4.26262	6.51263	9.13068	6.63531	0.34691	-1.52737	-12.4916	0.00444523
ANIA_08024	"hydrolase, carbon-nitrogen family, putative (AFU_orthologue; AFUA_5G02350)"	14.4967	13.2898	15.1992	14.3286	4.96371	2.31727	7.61335	4.96477	0.346495	-1.52909	-9.3638	0.00452391
ANIA_08298	Putative Zn(II)2Cys6 transcription factor (Eurofung)	23.1744	25.6121	16.6303	21.8056	9.99218	6.94103	5.71229	7.5485	0.346173	-1.53043	-14.2571	0.00862692
AN12488	conserved hypothetical protein	9.76239	9.33048	8.32343	9.13876	2.32327	2.36641	4.79222	3.16063	0.345849	-1.53179	-5.97813	0.00289979
ANIA_10323	"oxidoreductase, 2OG-Fe(II) oxygenase family, putative (AFU_orthologue; AFUA_3G14880)"	42.8165	44.5915	29.7388	39.0489	15.4795	10.3896	14.6458	13.505	0.345847	-1.53179	-25.544	0.00665444
ANIA_01899	4-hydroxyphenylpyruvate dioxygenase (Eurofung)	368.48	326.876	214.707	303.354	68.6381	112.788	132.618	104.681	0.34508	-1.535	-198.673	0.016124
ANIA_02040	"cytochrome P450, putative (Eurofung)"	8.53307	7.47456	8.41697	8.14154	2.45427	3.52407	2.42304	2.80046	0.343972	-1.53964	-5.34108	0.000412757
ANIA_02243	"carbamoyl-phosphate synthase, small subunit (Eurofung)"	187.982	217.988	177.714	194.561	77.8567	63.4779	58.7604	66.6983	0.342814	-1.5445	-127.863	0.000669383
ANIA_02062	hypothetical protein similar to bipA (Eurofung)	724.039	779.589	546.391	683.34	275.606	203.982	220.745	233.444	0.341623	-1.54952	-449.895	0.00362217
ANIA_05644	"aldehyde dehydrogenase, putative (AFU_orthologue; AFUA_4G13500)"	126.376	139.527	70.1304	112.011	37.3478	36.0704	40.8508	38.0897	0.340053	-1.55617	-73.9215	0.0256848
ANIA_01868	"Fe-containing alcohol dehydrogenase, putative (AFU_orthologue; AFUA_2G04520)"	40.5178	51.4194	28.3768	40.1047	10.4517	14.1019	16.2842	13.6126	0.339427	-1.55882	-26.492	0.0181981
ANIA_09000	"MFS transporter, putative (AFU_orthologue; AFUA_3G14670)"	8.09447	7.27217	4.43575	6.6008	1.43711	2.56163	2.7135	2.23742	0.338961	-1.56081	-4.36338	0.0208239
ANIA_06412	"MFS multidrug transporter, putative (AFU_orthologue; AFUA_2G00780)"	173.649	142.97	92.6674	136.429	68.2727	32.8187	37.5831	46.2249	0.338821	-1.56141	-90.2039	0.0258744
ANIA_02016	"AmyR, Zn(II)2Cys6 transcription factor involved in starch metabolism (Eurofung)"	35.9483	40.2182	20.0712	32.0792	9.64577	10.432	12.519	10.8656	0.338711	-1.56187	-21.2136	0.0265916
ANIA_01866	conserved hypothetical protein	190.727	151.664	188.637	177.009	73.6805	54.4855	50.9257	59.6972	0.337255	-1.56809	-117.312	0.00127588
ANIA_05057	"protein-tyrosine phosphatase, putative (AFU_orthologue; AFUA_3G12250)"	26.4081	24.4033	22.6377	24.483	8.43941	6.98432	9.23962	8.22112	0.335788	-1.57438	-16.2619	0.000216794
ANIA_02335	"oxidoreductase, acting on the CH-OH group of donors, NAD or NADP as acceptor (AFU_orthologue; AFUA_5G10280)"	9.92426	14.3957	8.28516	10.8684	4.62519	3.38607	2.9355	3.64892	0.335737	-1.5746	-7.21947	0.0189324
ANIA_01515	hypothetical protein	164.838	179.155	74.2321	139.408	44.0557	50.8127	45.5303	46.7996	0.335701	-1.57475	-92.6089	0.0481339
ANIA_04603	allantoinase (Eurofung)	152.204	136.861	124.127	137.731	45.0692	48.2517	45.3352	46.2187	0.335573	-1.5753	-91.5118	0.000363576
ANIA_08606	hypothetical polysaccharide deacetylase (Eurofung)	27.81	25.2506	25.5347	26.1984	8.74558	7.37312	10.2386	8.78578	0.335355	-1.57624	-17.4126	0.000113928
ANIA_07795	conserved hypothetical protein	138.097	130.014	100.768	122.96	52.9998	36.6759	33.6782	41.118	0.334402	-1.58034	-81.8416	0.00309852
ANIA_03299	"glutathione S-transferase, putative (AFU_orthologue; AFUA_2G00590)"	77.795	79.2677	35.0929	64.0519	25.1646	18.1044	20.5415	21.2702	0.332077	-1.59041	-42.7817	0.0430856
ANIA_00792	conserved hypothetical protein	5.37369	5.87593	4.64963	5.29975	1.58173	2.9201	0.752914	1.75158	0.330503	-1.59727	-3.54817	0.00806953
ANIA_10550	Putative Zn(II)2Cys6 transcription factor (Eurofung)	1.35246	1.89854	0.810626	1.35388	0.540267	0.401258	0.400044	0.44719	0.330304	-1.59814	-0.906686	0.0461228
ANIA_10011	succinate semialdehyde dehydrogenase (Eurofung)	26.0063	30.6252	19.1132	25.2483	6.63726	8.35875	9.93604	8.31068	0.329159	-1.60314	-16.9376	0.00821841
ANIA_01071	conserved hypothetical protein	18.2759	13.7963	12.0774	14.7165	4.42281	5.02175	5.04694	4.8305	0.328237	-1.60719	-9.88601	0.00601158
ANIA_06338	hypothetical amino acid aminotransferase (Eurofung)	321.233	308.153	247.244	292.21	98.8353	99.4446	89.145	95.8083	0.327875	-1.60878	-196.402	0.00103926
ANIA_08644	conserved hypothetical protein	106.313	101.826	104.465	104.201	27.3364	36.5451	38.6032	34.1615	0.327842	-1.60893	-70.0398	4.58996e-05
ANIA_06620	"endo-1,3(4)-beta-glucanase, putative (AFU_orthologue; AFUA_6G14540)"	124.85	125.669	54.164	101.561	33.9882	35.8892	29.5436	33.1404	0.32631	-1.61569	-68.4207	0.0451065
ANIA_04815	extracellular serine-rich protein (AFU_orthologue; AFUA_6G00670)	5.64941	7.35947	3.48284	5.49724	1.44433	1.93088	2.00525	1.79349	0.326252	-1.61594	-3.70375	0.0310184
ANIA_11220	"cytochrome P450, putative (Eurofung)"	4.32397	3.64191	2.66571	3.54387	0.690919	2.00128	0.767393	1.1532	0.325406	-1.61969	-2.39067	0.0203821
ANIA_06868	conserved hypothetical protein	11.2239	15.0923	6.82843	11.0482	3.89365	3.47019	3.40728	3.59037	0.324974	-1.62161	-7.45783	0.0356049
ANIA_09028	conserved hypothetical protein	29.1048	40.1866	27.6989	32.3301	11.2453	9.68257	10.5847	10.5042	0.324905	-1.62191	-21.8259	0.00536072
ANIA_00856	choline transporter (Eurofung)	45.9224	41.0626	56.622	47.869	9.1377	20.73	16.7614	15.543	0.324699	-1.62282	-32.326	0.00482231
ANIA_01619	conserved hypothetical protein	34.3988	28.9728	17.4882	26.9533	10.1628	8.29214	7.79011	8.74836	0.324575	-1.62338	-18.2049	0.0224721
ANIA_10078	"peroxisomal fatty acid ABC transporter, putative (Eurofung)"	126.089	102.602	50.8769	93.1893	28.9698	32.6835	28.8712	30.1748	0.323801	-1.62682	-63.0145	0.0472531
ANIA_08389	"histidine acid phosphatase, putative (AFU_orthologue; AFUA_3G14570)"	9.65656	7.44228	9.14386	8.74757	3.93315	2.69646	1.84821	2.82594	0.323054	-1.63015	-5.92163	0.00278952
ANIA_02250	conserved hypothetical protein	0.620266	1.04485	0.63732	0.767479	0.247778	0.220831	0.275203	0.247937	0.323054	-1.63015	-0.519542	0.020473
ANIA_02958	"MFS sugar transporter, putative (AFU_orthologue; AFUA_5G06720)"	23.6499	15.7029	23.4132	20.922	4.82715	7.12931	8.27194	6.7428	0.322283	-1.6336	-14.1792	0.0071616
ANIA_09336	conserved hypothetical protein	5.71039	5.61125	2.93369	4.75178	1.99599	0.381196	2.21691	1.53137	0.322272	-1.63365	-3.22041	0.040436
ANIA_04934	"3-oxoacyl-(acyl-carrier-protein) reductase, putative (AFU_orthologue; AFUA_3G10540)"	99.0849	68.1338	65.7844	77.6677	28.2551	26.2676	20.5609	25.0279	0.322243	-1.63378	-52.6398	0.00867141
ANIA_08483	conserved hypothetical protein	3683.15	4744.68	2579.72	3669.18	1237.13	1006.91	1299.06	1181.03	0.321878	-1.63541	-2488.15	0.0169407
ANIA_10256	conserved hypothetical protein	5.75826	6.46662	5.77571	6.0002	2.30025	0.195246	3.28482	1.92677	0.321118	-1.63882	-4.07342	0.0123435
ANIA_07858	"aspartic-type endopeptidase (OpsB), putative (AFU_orthologue; AFUA_6G05350)"	5.15407	4.05167	5.56057	4.92211	1.85301	1.28449	1.60075	1.57942	0.320882	-1.63988	-3.34269	0.0022319
ANIA_00374	conserved hypothetical protein	5.44166	10.6944	6.67847	7.60483	1.32842	3.55185	2.41439	2.43155	0.319738	-1.64504	-5.17328	0.0389936
ANIA_04312	conserved hypothetical protein	48.4483	53.9741	22.9042	41.7755	15.4417	12.0191	12.5773	13.3461	0.319471	-1.64624	-28.4295	0.041854
ANIA_07479	"cytoplasmic asparaginyl-tRNA synthetase, putative (AFU_orthologue; AFUA_2G05650)"	86.341	95.3814	62.3576	81.36	23.8685	27.287	26.788	25.9812	0.319336	-1.64685	-55.3788	0.00503162
ANIA_00857	conserved hypothetical protein	55.8397	52.9427	63.4887	57.4237	17.9182	16.1324	20.9168	18.3225	0.319075	-1.64803	-39.1013	0.000342192
ANIA_08222	conserved hypothetical protein	21.0629	26.0194	14.0673	20.3832	9.2554	3.89944	6.3548	6.50322	0.319048	-1.64815	-13.88	0.0216626
ANIA_03487	conserved hypothetical protein	16.3047	12.4038	9.4573	12.7219	4.41218	2.62156	5.1339	4.05588	0.31881	-1.64923	-8.66604	0.0149793
ANIA_08103	Putative Zn(II)2Cys6 transcription factor (Eurofung)	3.15943	1.41924	2.59704	2.3919	1.00968	0.899871	0.373812	0.761121	0.318207	-1.65196	-1.63078	0.0411221
ANIA_08657	"fructosyl amino acid oxidase, putative (AFU_orthologue; AFUA_8G06440)"	69.06	61.6508	100.512	77.0744	13.4146	28.3817	31.7422	24.5128	0.318041	-1.65271	-52.5616	0.0162815
ANIA_11290	conserved hypothetical protein	27.1513	45.7369	47.0775	39.9886	9.49036	12.0832	16.5641	12.7125	0.317905	-1.65333	-27.276	0.015624
ANIA_03209	conserved hypothetical protein	4.75866	3.74083	5.37844	4.62597	0	2.71072	1.68908	1.4666	0.317036	-1.65728	-3.15937	0.0267406
ANIA_00649	"4-coumarate-CoA ligase, putative (AFU_orthologue; AFUA_1G13110)"	17.4747	20.1645	9.22466	15.6213	4.73914	3.99542	6.11726	4.9506	0.316914	-1.65784	-10.6707	0.0333481
ANIA_03468	histone H2A (Eurofung)	3467.03	3705.95	2094.19	3089.06	1022.19	930.759	983.509	978.818	0.316866	-1.65805	-2110.24	0.0137374
ANIA_05351	"ubiquitin conjugating enzyme, putative (AFU_orthologue; AFUA_6G14130)"	83.0202	115.944	75.4602	91.4747	27.6368	23.8732	35.4181	28.976	0.316766	-1.65851	-62.4986	0.00833444
ANIA_09007	"cytochrome P450, putative (Eurofung)"	349.273	363.191	198.372	303.612	76.853	104.488	106.812	96.0509	0.316361	-1.66036	-207.561	0.0180045
ANIA_08782	"esterase, putative (AFU_orthologue; AFUA_5G09860)"	170.852	191.171	114.475	158.833	46.4948	53.4043	49.7079	49.869	0.313972	-1.67129	-108.964	0.00909207
ANIA_07482	hypothetical protein	196.7	186.745	159.892	181.112	51.4362	61.2765	56.8423	56.5183	0.312062	-1.6801	-124.594	0.000391946
ANIA_05119	tRNA methyltransferase (Eurofung)	18.459	18.5245	12.9134	16.6323	5.02048	5.31343	5.22766	5.18719	0.311875	-1.68096	-11.4451	0.00355007
ANIA_04237	conserved predicted protein (AFU_orthologue; AFUA_1G06160)	89.1283	81.1139	36.9883	69.0769	20.9926	23.7371	19.8238	21.5178	0.311506	-1.68267	-47.559	0.0429674
ANIA_00833	hypothetical protein	181.402	169.479	193.437	181.439	82.8166	35.8195	50.726	56.454	0.311146	-1.68434	-124.985	0.00128309
ANIA_06658	"flavin containing polyamine oxidase, putative (AFU_orthologue; AFUA_6G03510)"	1110.92	1228.39	590.779	976.696	494.559	201.425	214.904	303.629	0.310874	-1.6856	-673.067	0.0366504
ANIA_07387	hypothetical pyrroline-5-carboxylate reductase (Eurofung)	78.2212	94.9565	66.38	79.8526	27.3254	21.8731	24.7295	24.6427	0.308602	-1.69618	-55.2099	0.00281981
ANIA_05815	Putative aurora kinase (Eurofung)	82.8261	72.9176	74.4949	76.7462	15.5809	26.7926	28.5032	23.6256	0.30784	-1.69975	-53.1206	0.000474957
ANIA_00033	hypothetical protein	117.496	94.8129	74.3924	95.5672	24.2187	30.5041	33.3463	29.3564	0.307181	-1.70284	-66.2108	0.0065246
ANIA_01579	hypothetical protein	7.98947	7.94689	7.74004	7.89213	2.18849	2.4381	2.63329	2.41996	0.30663	-1.70543	-5.47217	3.37157e-06
ANIA_10959	"glutaminase, putative (AFU_orthologue; AFUA_6G09910)"	50.7502	41.8224	26.1353	39.5693	7.68145	15.8586	12.7435	12.0945	0.305654	-1.71003	-27.4748	0.0222537
ANIA_02029	conserved hypothetical protein	20.3481	22.3942	18.1896	20.3106	7.31561	6.23022	5.05577	6.20053	0.305285	-1.71177	-14.1101	0.000513018
fluG	developmental protein FluG (Eurofung)	57.3281	54.6999	105.643	72.5572	29.8707	18.5615	17.8787	22.1036	0.304637	-1.71484	-50.4535	0.04131
ANIA_07279	"GPI anchored protein, putative (AFU_orthologue; AFUA_1G01300)"	1.159	1.30158	1.19087	1.21715	0.370389	0.330107	0.411386	0.370628	0.304505	-1.71546	-0.846522	6.67596e-05
ANIA_10123	conserved hypothetical protein	52.4296	49.5703	23.4222	41.8074	9.43725	11.9523	16.7341	12.7079	0.303963	-1.71803	-29.0995	0.037243
ANIA_08999	conserved hypothetical protein	2.18474	1.22675	1.24712	1.55287	0.290913	0.691399	0.430817	0.471043	0.303337	-1.72101	-1.08183	0.0326064
ANIA_00593	3-hydroxyisobutyrate dehydrogenase (AFU_orthologue; AFUA_6G11020)	213.881	218.331	93.6773	175.297	39.9635	63.5145	55.1009	52.8596	0.301544	-1.72956	-122.437	0.0416825
ANIA_02896	"mitochondrial methylglutaconyl-CoA hydratase (Auh), putative (AFU_orthologue; AFUA_3G11480)"	162.536	136.32	69.1575	122.671	39.4501	37.4618	33.9057	36.9392	0.301124	-1.73157	-85.7321	0.0370059
ANIA_05952	kynureninase (AFU_orthologue; AFUA_2G10360)	19.5358	20.2833	9.27901	16.366	5.30082	5.64294	3.59794	4.84723	0.296176	-1.75547	-11.5188	0.0330778
ANIA_10075	"MFS transporter, putative (AFU_orthologue; AFUA_1G01812)"	222.025	254.556	121.396	199.326	64.1662	52.2252	60.5193	58.9702	0.295848	-1.75707	-140.356	0.0251609
ANIA_10210	"acetamidase, putative (AFU_orthologue; AFUA_8G05220)"	34.5666	28.8841	13.4661	25.6389	10.209	5.94915	6.54171	7.56662	0.295122	-1.76062	-18.0723	0.0485618
ANIA_08470	conserved hypothetical protein	3.67596	3.57774	1.76261	3.00544	0.391583	1.39599	0.869851	0.885807	0.294734	-1.76251	-2.11963	0.0366375
ANIA_03894	"aconitate hydratase, mitochondrial, putative (Eurofung)"	10.3819	6.58987	6.95694	7.97623	2.61457	2.73198	1.70232	2.34962	0.294578	-1.76328	-5.6266	0.0108287
ANIA_08532	conserved hypothetical protein	303.678	240.033	218.224	253.978	62.1161	76.7719	85.3378	74.7419	0.294284	-1.76472	-179.237	0.00249831
ANIA_05303	conserved hypothetical protein	14.9395	23.5559	21.3973	19.9642	7.11322	2.04157	8.43617	5.86365	0.293708	-1.76754	-14.1006	0.0121391
ANIA_01812	bZIP transcription factor JlbA/IDI-4 (AFU_orthologue; AFUA_5G01650)	3471.14	3227.01	1410.08	2702.74	838.685	748.215	785.455	790.785	0.292586	-1.77307	-1911.96	0.0424594
ANIA_00736	conserved fungal protein (AFU_orthologue; AFUA_1G14230)	216.505	201.598	220.967	213.023	77.6504	55.0028	54.0641	62.2391	0.29217	-1.77512	-150.784	9.92656e-05
ANIA_11607	hypothetical protein	18.2688	15.7816	8.66357	14.238	6.73646	2.00128	3.74104	4.15959	0.292147	-1.77523	-10.0784	0.0343078
ANIA_02161	conserved hypothetical protein	531.962	483.089	299.441	438.164	199.784	93.1654	90.7388	127.896	0.291891	-1.7765	-310.268	0.0174199
ANIA_05957	hypothetical branched-chain amino-acid transaminase (Eurofung)	23.3257	27.9583	29.9588	27.0809	6.80925	7.50603	9.35416	7.88982	0.291342	-1.77921	-19.1911	0.000804521
ANIA_02597	Putative Zn(II)2Cys6 transcription factor (Eurofung)	78.2799	78.5574	70.3781	75.7385	28.2765	18.3821	19.398	22.0189	0.290722	-1.78229	-53.7196	0.000201798
ANIA_01449	"GPI anchored protein, putative (AFU_orthologue; AFUA_8G04370)"	1485.72	1596.1	610.788	1230.87	372.847	328.725	361.024	354.199	0.287763	-1.79705	-876.671	0.0483037
ANIA_01131	"cytosolic Cu/Zn superoxide dismutase, putative (AFU_orthologue; AFUA_1G11640)"	395.643	332.628	211.036	313.102	114.693	83.4378	71.3676	89.8326	0.286911	-1.80132	-223.27	0.0160129
ANIA_10311	hypothetical protein	6589.84	8394.79	4423.63	6469.42	2931.94	1290.79	1344.98	1855.9	0.286873	-1.80152	-4613.52	0.0219885
ANIA_05434	conserved hypothetical protein	21.9535	24.1239	13.8253	19.9676	5.09213	6.21919	5.86522	5.72551	0.28674	-1.80218	-14.2421	0.0106712
ANIA_07549	"BCS1-like ATPase, putative (AFU_orthologue; AFUA_2G14760)"	12.2958	11.9465	8.65913	10.9671	1.54528	4.32841	3.55523	3.14298	0.286581	-1.80298	-7.82416	0.00535734
AN12482	conserved hypothetical protein	45.5385	30.6843	20.4709	32.2312	5.91217	8.10644	13.6382	9.21894	0.286025	-1.80579	-23.0123	0.0393473
ANIA_00012	conserved hypothetical protein	76.0745	71.4602	40.9094	62.8147	32.0936	13.1625	8.51715	17.9244	0.285354	-1.80918	-44.8903	0.0271316
ANIA_05591	"aminotransferase, classes I and II, putative (AFU_orthologue; AFUA_4G11460)"	74.8244	73.342	60.7768	69.6477	28.623	12.755	17.8825	19.7535	0.28362	-1.81797	-49.8942	0.00151182
ANIA_05118	putative Myb-like transcription factor (Eurofung)	12.782	21.662	9.79035	14.7448	3.89914	3.47508	5.15561	4.17661	0.28326	-1.8198	-10.5682	0.0425871
ANIA_04134	conserved hypothetical protein	30.3281	35.8206	24.7147	30.2878	8.77306	6.70195	10.2081	8.56104	0.282656	-1.82288	-21.7268	0.00295838
ANIA_08163	"oxidoreductase, short-chain dehydrogenase/reductase family (AFU_orthologue; AFUA_5G02870)"	64.2418	88.1767	44.3721	65.5969	19.3896	16.2643	19.9522	18.5354	0.282565	-1.82335	-47.0615	0.020814
ANIA_09009	conserved hypothetical protein	131.181	136.158	52.5877	106.642	30.5684	34.6741	25.1332	30.1252	0.282488	-1.82374	-76.5171	0.0481945
ANIA_10301	conserved hypothetical protein	93.674	73.251	58.7536	75.2262	19.9726	20.2557	23.4582	21.2289	0.2822	-1.82521	-53.9973	0.00609198
ANIA_08559	"hypothetical protein similar to 2-oxo acid dehydrogenase, E1 component beta subunit (Eurofung)"	209.624	199.395	111.276	173.432	26.9226	60.8967	58.9802	48.9332	0.282147	-1.82548	-124.498	0.0197639
ANIA_08496	class II aldolase/adducin domain protein (AFU_orthologue; AFUA_3G01330)	231.398	223.744	88.4334	181.192	50.4416	52.5898	49.6823	50.9046	0.280943	-1.83165	-130.287	0.048539
ANIA_00554	aldehyde dehydrogenase (Eurofung)	1894.13	1986.79	790.321	1557.08	429.69	419.995	459.141	436.276	0.280189	-1.83553	-1120.8	0.0434588
ANIA_04829	"aldehyde reductase I (ARI), putative (AFU_orthologue; AFUA_3G09190)"	7.42612	6.79527	7.34769	7.18969	1.09871	2.74181	2.19657	2.01236	0.279896	-1.83704	-5.17733	0.000581738
ANIA_08779	conserved hypothetical protein	1.01971	1.37418	0.977898	1.12393	0.21725	0.484058	0.241297	0.314202	0.279556	-1.83879	-0.809729	0.00595772
ANIA_04957	galactokinase (AFU_orthologue; AFUA_3G10300)	125.914	133.708	55.4468	105.023	28.0579	31.1056	28.7312	29.2982	0.27897	-1.84182	-75.7247	0.0383915
ANIA_00214	conserved hypothetical protein	3.63106	2.82305	1.43496	2.62969	0.892616	0.795539	0.495707	0.727954	0.276821	-1.85297	-1.90174	0.0434454
ANIA_04243	"3-beta hydroxysteroid dehydrogenase/isomerase family protein, putative (AFU_orthologue; AFUA_1G06450)"	3.564	6.3568	5.16987	5.03022	1.50746	1.34351	1.30224	1.38441	0.275218	-1.86136	-3.64582	0.0108904
ANIA_04081	"cysteine dioxygenase Cdo1, putative (AFU_orthologue; AFUA_1G05570)"	695.47	617.651	301.508	538.21	168.546	166.152	108.864	147.854	0.274714	-1.864	-390.356	0.0329395
ANIA_08602	conserved hypothetical protein	67.7619	72.6387	37.5553	59.3187	16.4054	13.1591	19.3145	16.293	0.274669	-1.86424	-43.0257	0.0179813
ANIA_00734	hypothetical protein similar to histone H4 (Broad)	479.096	565.225	316.331	453.551	131.965	108.993	130.457	123.805	0.272968	-1.87319	-329.746	0.0108609
ANIA_08361	conserved hypothetical protein	100.918	97.1984	96.9719	98.3628	31.1685	26.6144	22.5952	26.7927	0.272387	-1.87627	-71.5701	1.36663e-05
ANIA_11219	amidase family protein (AFU_orthologue; AFUA_6G14410)	1.62417	2.27996	3.12905	2.3444	0.324404	0.86737	0.720622	0.637466	0.27191	-1.8788	-1.70693	0.0213488
ANIA_05274	Putative Zn(II)2Cys6 transcription factor (Eurofung)	20.1903	18.8686	17.2637	18.7742	3.7225	5.42889	6.13914	5.09685	0.271482	-1.88107	-13.6773	0.000248495
ANIA_05312	conserved hypothetical protein	5.07007	7.92176	5.20946	6.0671	2.1134	1.2557	1.56488	1.64466	0.271079	-1.88322	-4.42244	0.0100341
ANIA_02353	conserved hypothetical protein	9.79529	5.75014	8.23468	7.9267	2.49004	1.58517	2.37056	2.14859	0.271057	-1.88333	-5.77811	0.0088455
ANIA_00494	cellobiohydrolase (reducing end) (Eurofung)	16.7248	16.4824	11.2226	14.8099	2.59062	3.64559	5.75472	3.99698	0.269885	-1.88959	-10.813	0.00589172
ANIA_09449	"HD superfamily hydrolase, putative (AFU_orthologue; AFUA_1G03035)"	37.7035	22.0529	22.5984	27.4516	9.72717	4.47447	8.01574	7.40579	0.269776	-1.89016	-20.0458	0.0200806
ANIA_08356	"alcohol dehydrogenase, putative (AFU_orthologue; AFUA_3G01780)"	13.4444	15.0983	17.863	15.4686	3.14831	5.44677	3.90817	4.16775	0.269433	-1.892	-11.3008	0.00148303
ANIA_10657	conserved hypothetical protein	4.24393	3.66615	2.85117	3.58708	1.04327	0.69736	1.15875	0.966461	0.269428	-1.89203	-2.62062	0.00357655
ANIA_10146	conserved hypothetical protein	30.5296	28.4166	21.7605	26.9022	8.35019	7.24621	6.1016	7.23267	0.26885	-1.89513	-19.6696	0.00194226
ANIA_08900	"extracellular lipase, putative (AFU_orthologue; AFUA_7G01180)"	16.3675	11.5113	6.45521	11.4447	2.24549	3.29622	3.66769	3.0698	0.268229	-1.89846	-8.37487	0.0443517
ANIA_07846	conserved hypothetical protein	4.51953	4.0604	3.71503	4.09832	0.722166	2.57451	0	1.09889	0.268132	-1.89898	-2.99943	0.0200669
ANIA_10891	putative sugar transporter (MstD) (Eurofung)	58.8963	54.4584	87.2391	66.8646	6.03265	24.7322	22.9302	17.8983	0.26768	-1.90142	-48.9663	0.0145494
ANIA_09496	"EBP domain protein, putative (AFU_orthologue; AFUA_2G13910)"	16.262	12.2992	11.594	13.3851	3.1818	4.01732	3.53397	3.5777	0.26729	-1.90352	-9.80737	0.00264191
ANIA_10005	hypothetical protein	90.2487	91.947	43.3377	75.1778	21.5567	18.5498	20.0898	20.0654	0.266906	-1.9056	-55.1124	0.0259344
ANIA_01863	Bys1 family protein (AFU_orthologue; AFUA_2G04533)	175.265	154.87	74.403	134.846	29.8477	38.4245	39.6998	35.9907	0.266902	-1.90562	-98.8554	0.0330711
ANIA_11053	conserved hypothetical protein	49.4928	42.7318	18.5916	36.9388	6.37771	12.3155	10.8616	9.85161	0.266701	-1.9067	-27.0871	0.0470072
ANIA_08901	"MFS transporter, putative (AFU_orthologue; AFUA_7G01190)"	13.9865	15.3094	7.82222	12.3727	3.2533	3.02555	3.61339	3.29742	0.266507	-1.90775	-9.0753	0.0172055
ANIA_03639	"hypothetical protein similar to E2 component of 2-oxo acid dehydrogenase complex, dihydrolipoamide transacylase (Eurofung)"	242.567	235.601	121.388	199.852	29.9906	62.0057	66.9583	52.9848	0.26512	-1.91528	-146.867	0.0230452
ANIA_10664	conserved hypothetical protein	440.724	550.337	264.691	418.584	122.811	108.568	101.032	110.804	0.264711	-1.91751	-307.78	0.0210467
ANIA_01551	"putative beta transglucosylase, GH17 family (Eurofung)"	1581.69	1756.1	828.877	1388.89	421.57	312.833	364.882	366.428	0.263828	-1.92233	-1022.46	0.0233289
ANIA_09425	"2,4-dihydroxyhept-2-ene-1,7-dioic acid aldolase (AFU_orthologue; AFUA_1G11530)"	16.4121	18.7997	15.8516	17.0212	3.40921	4.20706	5.82547	4.48058	0.263236	-1.92557	-12.5406	0.00040137
ANIA_05792	conserved hypothetical protein	139.157	138.381	55.3013	110.946	29.987	26.9778	30.4782	29.1477	0.262718	-1.92841	-81.7988	0.0424886
ANIA_03312	"oxidoreductase, short chain dehydrogenase/reductase family (AFU_orthologue; AFUA_6G13830)"	306.511	269.878	135.29	237.226	61.5084	63.2724	61.6125	62.1311	0.261906	-1.93288	-175.095	0.0282118
ANIA_02248	"4-aminobutyrate aminotransferase, GABA transamidase (Eurofung)"	157.708	179.537	70.003	135.749	30.6718	31.6996	44.1428	35.5047	0.261546	-1.93486	-100.245	0.0411376
ANIA_06078	hypothetical protein similar to adenine deaminase (Eurofung)	40.1644	29.6089	15.1909	28.3214	7.48085	6.84272	7.87156	7.39838	0.261229	-1.93661	-20.923	0.0446399
ANIA_04688	hypothetical protein similar to isovaleryl-coenzyme A dehydrogenase (Eurofung)	155.311	117.836	62.8911	112.013	29.7735	32.6134	25.125	29.1706	0.260423	-1.94107	-82.842	0.0370531
ANIA_03773	conserved hypothetical protein	93.8886	112.945	43.0837	83.3058	16.7501	25.7462	22.3788	21.625	0.259586	-1.94572	-61.6808	0.0425937
ANIA_08333	hypothetical protein similar to PhiA protein (Eurofung)	7.86348	11.0385	6.05976	8.32059	2.35592	2.7996	1.30834	2.15462	0.258951	-1.94925	-6.16597	0.0154252
ANIA_06767	enoyl-CoA hydratase/isomerase family protein (AFU_orthologue; AFUA_2G14850)	55.4315	55.2421	22.2542	44.3093	14.3711	10.9784	8.79526	11.3816	0.256867	-1.96091	-32.9277	0.0417979
ANIA_11209	hypothetical protein	163.766	166.505	121.12	150.463	39.1051	41.6774	34.9277	38.57	0.256342	-1.96386	-111.893	0.00165059
ANIA_02777	conserved hypothetical protein	19.8844	22.1587	14.3018	18.7816	4.64373	4.57435	5.15772	4.79193	0.255139	-1.97064	-13.9897	0.00394259
ANIA_05762	"CFEM domain protein, putative (AFU_orthologue; AFUA_6G06690)"	490.991	496.252	203.211	396.818	86.1533	117.299	99.7611	101.071	0.254704	-1.9731	-295.747	0.0383426
ANIA_08396	"pyruvate decarboxylase, putative (AFU_orthologue; AFUA_6G00750)"	239.836	233.217	97.5453	190.2	38.0485	54.368	52.0975	48.1713	0.253267	-1.98127	-142.028	0.0382231
ANIA_03262	conserved hypothetical protein	22.4274	26.9854	36.2121	28.5416	5.48516	7.98474	8.12304	7.19764	0.252181	-1.98747	-21.344	0.00674332
ANIA_05917	"MFS alpha-glucoside transporter, putative (AFU_orthologue; AFUA_2G10910)"	372.784	347.798	151.679	290.754	50.6544	84.9729	84.039	73.2221	0.251836	-1.98945	-217.532	0.0372279
ANIA_13001	Putative Zn(II)2Cys6 transcription factor (Eurofung)	9.5057	7.22619	6.91207	7.88132	2.92096	1.9785	1.03816	1.97921	0.251126	-1.99352	-5.90211	0.0038506
ANIA_09371	conserved hypothetical protein	6.67233	6.25459	3.85283	5.59325	1.05735	1.53133	1.61477	1.40115	0.250507	-1.99708	-4.1921	0.0094389
ANIA_07758	conserved hypothetical protein	130.747	129.343	53.24	104.443	27.4553	23.7047	26.9206	26.0268	0.249196	-2.00465	-78.4165	0.037682
ANIA_08479	conserved hypothetical protein	2.59246	2.68743	2.04903	2.44297	0.477975	0.283995	1.06176	0.60791	0.24884	-2.00671	-1.83506	0.00393126
ANIA_02166	phytanoyl-CoA dioxygenase family protein (AFU_orthologue; AFUA_2G15850)	377.966	342.338	144.807	288.37	86.1819	65.8364	62.1564	71.3916	0.247569	-2.0141	-216.979	0.0408827
ANIA_05547	conserved hypothetical protein	16.7843	24.895	18.5474	20.0755	6.57833	4.05893	4.21526	4.95084	0.24661	-2.01969	-15.1247	0.00431232
ANIA_03575	conserved hypothetical protein	5.16618	5.53799	3.61924	4.77447	0.938062	1.33767	1.25027	1.17533	0.24617	-2.02227	-3.59914	0.00388336
ANIA_05420	conserved hypothetical protein	16.7105	16.017	11.8112	14.8462	2.29598	4.3957	4.25018	3.64729	0.245671	-2.0252	-11.1989	0.00259473
ANIA_01947	metallo-beta-lactamase family protein (AFU_orthologue; AFUA_5G12770)	230.908	203.271	106.317	180.165	33.7879	56.4122	42.5314	44.2438	0.245573	-2.02577	-135.922	0.023915
ANIA_05461	"capsule polysaccharide biosynthesis protein, putative (AFU_orthologue; AFUA_5G00130)"	89.7137	89.8922	55.9089	78.5049	10.5987	26.0966	20.9498	19.2151	0.244762	-2.03055	-59.2899	0.00823892
ANIA_04515	"putative transglycosidase, GH16 family (Eurofung)"	279.305	274.977	165.535	239.939	54.2213	57.7249	63.5176	58.4879	0.243762	-2.03646	-181.451	0.00826828
ANIA_01733	delta-1-pyrroline-5-carboxylate dehydrogenase (Eurofung)	188.196	211.7	109.184	169.693	32.8554	38.1116	52.5095	41.1588	0.242548	-2.04366	-128.534	0.0151854
ANIA_05463	conserved hypothetical protein	2.79602	2.61664	1.67585	2.36284	1.30308	0	0.413517	0.572199	0.242166	-2.04593	-1.79064	0.0259139
ANIA_10420	maltase MalT (AFU_orthologue; AFUA_8G07070)	11.8179	10.6863	4.88866	9.13093	1.71669	2.73212	2.17908	2.2093	0.241957	-2.04718	-6.92163	0.0330454
ANIA_01688	"calcium homeostasis protein Regucalcin, putative (AFU_orthologue; AFUA_4G08610)"	87.9084	90.9706	52.5681	77.149	30.0074	11.8541	14.0521	18.6379	0.241583	-2.04941	-58.5111	0.0125759
ANIA_01566	conserved hypothetical protein	40.1512	55.1906	33.6641	43.002	8.72532	8.69126	13.6815	10.366	0.241059	-2.05254	-32.6359	0.00773807
ANIA_10086	DUF1446 domain protein (AFU_orthologue; AFUA_6G11420)	37.0155	31.4344	14.6161	27.6887	4.88813	7.84174	6.9222	6.55069	0.236584	-2.07958	-21.138	0.0357366
ANIA_03543	conserved hypothetical protein	4.26696	3.79615	1.7651	3.27607	0.841193	0.591875	0.885126	0.772731	0.235872	-2.08393	-2.50334	0.0317231
ANIA_06697	SUN domain protein (Eurofung)	348.813	405.73	178.527	311.023	103.675	58.1198	58.0605	73.285	0.235626	-2.08543	-237.738	0.0272811
ANIA_06785	CRAL/TRIO domain protein (AFU_orthologue; AFUA_7G06760)	155.244	158.473	95.943	136.553	31.2747	37.1192	27.7891	32.061	0.234787	-2.09057	-104.492	0.00700602
ANIA_06873	hypothetical protein	14.8	11.8262	6.4337	11.02	3.18347	2.22927	2.27304	2.56193	0.23248	-2.10482	-8.45806	0.0266145
ANIA_09108	"indoleamine 2,3-dioxygenase family protein (AFU_orthologue; AFUA_7G02010)"	130.82	131.324	66.4268	109.524	25.5216	26.6724	23.9595	25.3845	0.231772	-2.10922	-84.1391	0.0175123
ANIA_01736	conserved hypothetical protein	4.71809	4.63618	2.72689	4.02705	1.17796	1.04985	0.523337	0.917049	0.227722	-2.13465	-3.11	0.0102672
ANIA_10843	conserved hypothetical protein	29.9795	32.0049	13.6906	25.225	6.20974	6.06148	4.92647	5.73256	0.227257	-2.1376	-19.4924	0.0284511
ANIA_08741	"C2H2 finger domain protein, putative (AFU_orthologue; AFUA_6G02690)"	113.865	116.865	167.94	132.89	27.8671	32.6362	29.9283	30.1439	0.226834	-2.14029	-102.746	0.0042923
ANIA_00006	conserved hypothetical protein	458.939	530.499	266.87	418.769	94.0166	81.3977	107.406	94.2736	0.225121	-2.15123	-324.496	0.0148033
ANIA_02723	hypothetical histidinol dehydrogenase (Eurofung)	7.98999	4.14133	4.21008	5.44713	1.14576	1.60467	0.908985	1.2198	0.223935	-2.15885	-4.22733	0.0304318
ANIA_02637	endonuclease/exonuclease/phosphatase family protein (AFU_orthologue; AFUA_2G13650)	30.0674	26.6575	11.653	22.7927	4.84656	5.07068	5.383	5.10008	0.22376	-2.15998	-17.6926	0.0352921
ANIA_06103	conserved hypothetical protein	2.7337	4.91197	5.05594	4.23387	2.18406	0.389306	0.24258	0.938649	0.2217	-2.17332	-3.29522	0.0279431
ANIA_04810	"vacuolar carboxypeptidase Cps1, putative (AFU_orthologue; AFUA_3G07040)"	60.1136	54.4927	22.5471	45.7178	9.50666	10.6735	10.1475	10.1092	0.221122	-2.17708	-35.6086	0.0383041
ANIA_03277	conserved hypothetical protein	4.20765	4.1346	1.62125	3.32117	0.420208	0.374508	1.40016	0.731624	0.220291	-2.18252	-2.58955	0.0471418
ANIA_08454	copper amine oxidase (AFU_orthologue; AFUA_3G00680)	11.5963	9.53996	7.06594	9.40072	1.07729	2.97641	2.15376	2.06916	0.220106	-2.18373	-7.33157	0.00669045
ANIA_07548	DUF821 domain protein (AFU_orthologue; AFUA_2G14740)	22.1447	16.3611	14.5703	17.692	3.4143	4.97942	3.27509	3.88961	0.219851	-2.1854	-13.8024	0.00419755
ANIA_03591	"methylmalonate-semialdehyde dehydrogenase, putative (AFU_orthologue; AFUA_4G12870)"	247.038	260.876	104.974	204.296	36.7975	45.1983	52.4628	44.8195	0.219385	-2.18846	-159.476	0.0332851
ANIA_07151	alpha-rhamnosidase (Eurofung)	1.38978	0.891854	0.611996	0.964543	0.317243	0.141371	0.176179	0.211597	0.219376	-2.18852	-0.752946	0.0322318
ANIA_00814	"cell division cycle protein Cdc20, putative (AFU_orthologue; AFUA_1G14730)"	19.9056	18.2751	18.5121	18.8976	4.06292	3.72451	4.51262	4.10001	0.216959	-2.2045	-14.7976	1.19752e-05
ANIA_08943	"integral membrane protein, putative (AFU_orthologue; AFUA_6G11560)"	33.7808	33.8286	19.8972	29.1688	0.687613	8.88605	9.35559	6.30975	0.216318	-2.20877	-22.8591	0.0135315
ANIA_05810	hypothetical protein similar to prolidase (Eurofung)	285.063	279.816	115.415	226.765	57.3611	42.0526	45.0423	48.152	0.212344	-2.23553	-178.613	0.0330369
ANIA_08390	"plasma membrane ammonium transporter (Ato3), putative (AFU_orthologue; AFUA_5G01140)"	38.0762	47.9209	31.0286	39.0086	7.60515	7.2455	9.90329	8.25131	0.211526	-2.2411	-30.7572	0.00346223
ANIA_06761	"acyl-CoA dehydrogenase, putative (AFU_orthologue; AFUA_7G06510)"	11.1373	17.699	10.148	12.9948	2.35042	3.7407	2.05116	2.71409	0.208861	-2.25939	-10.2807	0.0132863
ANIA_03742	conserved hypothetical protein	8.8379	13.2335	9.79311	10.6215	1.24605	3.08482	2.30661	2.21249	0.208304	-2.26324	-8.40899	0.00425691
ANIA_10026	"oxidoreductase, 2OG-Fe(II) oxygenase family, putative (AFU_orthologue; AFUA_5G11160)"	59.3745	53.174	20.8505	44.4663	5.60433	10.3464	11.7824	9.24438	0.207896	-2.26606	-35.2219	0.0435107
ANIA_06754	"GPI anchored protein, putative (AFU_orthologue; AFUA_7G00450)"	98.2662	103.34	160.436	120.681	28.6092	22.8294	23.6471	25.0285	0.207394	-2.26955	-95.6525	0.00877897
ANIA_08650	conserved hypothetical protein	1.26674	1.62579	1.30157	1.39803	0	0.386564	0.481744	0.289436	0.207031	-2.27208	-1.1086	0.00401459
ANIA_06411	"GNAT family N-acetyltransferase, putative (AFU_orthologue; AFUA_3G00870)"	185.404	156.864	61.9518	134.74	28.9028	27.5483	27.1974	27.8828	0.206938	-2.27273	-106.857	0.0457734
ANIA_08789	"MFS monocarboxylate transporter, putative (AFU_orthologue; AFUA_2G12710)"	11.8854	8.36706	6.9263	9.05958	2.69281	2.27364	0.629656	1.86537	0.2059	-2.27998	-7.19421	0.0108939
ANIA_10795	conserved hypothetical protein	22.8935	22.0369	14.7858	19.9054	4.18069	4.42464	3.62768	4.07767	0.204852	-2.28734	-15.8277	0.00359111
ANIA_04115	conserved hypothetical protein	4.22247	4.26771	2.16928	3.55315	0	1.05231	1.12407	0.725461	0.204174	-2.29213	-2.82769	0.0224033
ANIA_08523	conserved hypothetical protein	4.19403	5.23329	5.26697	4.89809	0.372309	1.16136	1.44731	0.993661	0.202867	-2.3014	-3.90443	0.00121154
ANIA_07128	conserved hypothetical protein	116.008	115.64	51.5629	94.4037	22.6501	21.811	12.1448	18.8687	0.199872	-2.32285	-75.535	0.0252737
ANIA_00023	"short chain dehydrogenase/reductase, putative (AFU_orthologue; AFUA_2G16570)"	5.72857	7.39827	5.29747	6.14144	0.915357	1.22371	1.52501	1.22136	0.198872	-2.33009	-4.92008	0.00177353
ANIA_00401	conserved hypothetical protein	46.5611	39.7753	33.9387	40.0917	4.45123	10.2012	9.18155	7.94466	0.198162	-2.33525	-32.147	0.00136985
ANIA_02337	hypothetical protein	413.218	463.489	872.261	582.989	104.989	108.869	129.911	114.59	0.196556	-2.34699	-468.399	0.0323501
ANIA_05285	"O-methyltransferase, putative (AFU_orthologue; AFUA_4G14240)"	12.0439	13.6134	6.02683	10.5614	3.24912	1.28082	1.66558	2.06517	0.19554	-2.35447	-8.49621	0.0236708
ANIA_11359	hypothetical protein	531.725	479.484	246.769	419.326	95.5442	65.4483	84.194	81.7288	0.194905	-2.35915	-337.597	0.0185348
ANIA_10234	conserved hypothetical protein	52.4642	59.8041	19.0497	43.7726	8.82437	8.70731	8.0509	8.52752	0.194814	-2.35983	-35.2451	0.0483313
ANIA_04626	Putative Zn(II)2Cys6 transcription factor (Eurofung)	7.49488	8.20105	3.75174	6.48256	0.307075	1.23155	2.21691	1.25185	0.19311	-2.3725	-5.23071	0.0244811
ANIA_03525	conserved hypothetical protein	9.49886	8.64192	3.95343	7.36474	1.24883	1.19863	1.81384	1.42043	0.192869	-2.37431	-5.94431	0.0266183
ANIA_11051	"extracellular chitosanase CsnC, putative (AFU_orthologue; AFUA_3G14980)"	4.28279	6.61325	5.13396	5.34334	0.997994	1.14359	0.950106	1.03056	0.192869	-2.37431	-4.31277	0.0032228
ANIA_11608	hypothetical protein	74.666	91.4739	34.8722	67.004	17.6249	6.04159	15.0583	12.9083	0.192649	-2.37595	-54.0958	0.0343496
ANIA_01315	conserved hypothetical protein	40.6985	48.5263	29.9433	39.7227	8.83141	8.58648	5.35032	7.5894	0.19106	-2.38791	-32.1333	0.00428552
ANIA_07952	conserved hypothetical protein	5.51382	6.69966	3.34353	5.18567	0.722166	1.28725	0.962519	0.990646	0.191035	-2.38809	-4.19502	0.0135738
ANIA_02532	copper amine oxidase 1 (Broad)	86.4743	96.5134	33.1312	72.0396	14.4776	11.1004	15.6071	13.7283	0.190567	-2.39163	-58.3113	0.0416517
ANIA_02830	conserved hypothetical protein	6.958	8.39275	6.88451	7.41175	1.23534	1.83498	1.14339	1.40457	0.189506	-2.39969	-6.00718	0.000362791
ANIA_07068	aryl-alcohol oxidase; vanillyl-alcohol oxidase (AFU_orthologue; AFUA_3G09500)	0.610788	0.514444	0.313791	0.479674	0	0	0.270998	0.0903326	0.188321	-2.40874	-0.389342	0.0363557
ANIA_08531	conserved hypothetical protein	31.4491	20.4645	16.0059	22.6398	1.64375	5.65066	5.47708	4.25717	0.188039	-2.4109	-18.3827	0.0182623
ANIA_10986	conserved hypothetical protein	10.3469	8.40197	4.089	7.61263	1.01742	1.7002	1.5538	1.42381	0.187032	-2.41864	-6.18882	0.0292138
ANIA_05913	"zinc-binding dehydrogenase family oxidoreductase, putative (JCVI)"	47.7799	44.7624	29.9287	40.8237	5.30751	8.18704	9.06919	7.52125	0.184237	-2.44036	-33.3024	0.00409666
ANIA_06954	conserved hypothetical protein	7.00121	7.86246	3.32017	6.06128	1.72109	1.15043	0.477897	1.11647	0.184198	-2.44067	-4.94481	0.0263553
ANIA_07203	conserved hypothetical protein	2.43077	2.45682	1.49856	2.12872	0.776817	0.173083	0.2157	0.388533	0.18252	-2.45387	-1.74018	0.00931859
ANIA_00512	conserved hypothetical protein	2.99795	3.36675	1.54019	2.63496	0.958074	0.21347	0.26603	0.479191	0.181859	-2.45911	-2.15577	0.0237744
ANIA_11505	hypothetical protein	14.2008	12.4038	9.72751	12.1107	3.78187	0	2.80031	2.19406	0.181167	-2.46461	-9.91665	0.00453103
ANIA_06870	MATE efflux family protein (Eurofung)	1.06227	0.397647	0.727649	0.729188	0.141448	0.252129	0	0.131192	0.179916	-2.47461	-0.597995	0.0435356
ANIA_00761	conserved hypothetical protein	19.5519	23.9088	7.81255	17.0911	5.20692	2.01094	1.92775	3.04854	0.17837	-2.48705	-14.0425	0.0463752
ANIA_09240	Putative C2H2 finger domain transcription factor (Eurofung)	135.816	147.933	52.7398	112.163	25.7664	16.4954	17.7353	19.999	0.178303	-2.4876	-92.164	0.0374295
ANIA_08604	"GNAT family acetyltransferase, putative (AFU_orthologue; AFUA_7G00850)"	57.3026	50.2881	31.5836	46.3915	8.48926	7.83622	8.08191	8.1358	0.175373	-2.5115	-38.2557	0.0075845
ANIA_09161	conserved hypothetical protein	51.8147	44.4694	23.3734	39.8858	5.38496	6.59906	8.97149	6.98517	0.175129	-2.51351	-32.9007	0.0186091
ANIA_07505	"alpha-1,4-xylosidase (Eurofung)"	35.4687	33.495	19.9968	29.6535	3.49617	6.55988	5.51816	5.1914	0.175069	-2.51401	-24.4621	0.00777505
ANIA_09295	conserved hypothetical protein	85.9062	80.9201	108.624	91.8167	5.32263	21.2221	21.4691	16.0046	0.17431	-2.52027	-75.8121	0.00166116
ANIA_06075	phenylalanine ammonia-lyase (AFU_orthologue; AFUA_2G09110)	21.3956	18.2725	7.63513	15.7678	4.70848	2.28066	1.25057	2.74657	0.174189	-2.52128	-13.0212	0.0385641
ANIA_07625	myo-inositol-1-phosphate synthase (Eurofung)	165.318	169.041	57.6666	130.675	26.2657	24.078	17.087	22.4769	0.172006	-2.53947	-108.198	0.0417931
ANIA_01829	Putative Zn(II)2Cys6 transcription factor (Eurofung)	0.621337	0.348886	0.478815	0.483013	0	0.110606	0.137839	0.082815	0.171455	-2.5441	-0.400198	0.0109586
ANIA_08095	"MFS toxin efflux pump (AflT), putative (AFU_orthologue; AFUA_1G12620)"	74.7823	66.3997	80.261	73.8143	7.85089	15.773	14.336	12.6533	0.171421	-2.54439	-61.161	0.000202921
ANIA_02690	"endo-1,3(4)-beta-glucanase, putative (AFU_orthologue; AFUA_5G14030)"	23.4238	20.5975	7.26576	17.0957	4.76683	1.25879	2.74527	2.92363	0.171015	-2.5478	-14.1721	0.0494585
ANIA_08533	conserved hypothetical protein	28.6964	22.4013	41.711	30.9362	6.15106	6.47884	3.1054	5.2451	0.169546	-2.56025	-25.6911	0.0113331
ANIA_11281	hypothetical protein	13.3692	10.9192	4.99521	9.76121	3.88408	0	1.0785	1.65419	0.169466	-2.56093	-8.10702	0.0416979
ANIA_08471	conserved hypothetical protein	12.994	14.3063	12.3041	13.2014	2.44268	1.99561	2.26087	2.23305	0.169152	-2.5636	-10.9684	5.31613e-05
ANIA_01584	Putative Zn(II)2Cys6 transcription factor (Eurofung)	51.844	51.847	33.828	45.8396	4.63584	9.25134	9.29051	7.7259	0.168542	-2.56882	-38.1137	0.00355442
ANIA_02573	conserved hypothetical protein	2.86429	3.85997	1.76582	2.83002	0	0.407904	1.01667	0.474859	0.167793	-2.57524	-2.35517	0.0249138
ANIA_08464	conserved hypothetical protein	0.389345	0.87448	0.800098	0.687974	0	0	0.345493	0.115164	0.167396	-2.57866	-0.57281	0.0392332
ANIA_07211	"cholestenol delta-isomerase, putative (AFU_orthologue; AFUA_3G00810)"	3.79051	4.25681	5.311	4.45277	0.825926	0.490734	0.917343	0.744668	0.167237	-2.58003	-3.70811	0.00137387
ANIA_09535	conserved hypothetical protein	0.426249	0.957369	0.656953	0.68019	0.340548	0	0	0.113516	0.166888	-2.58304	-0.566674	0.0413502
ANIA_09320	conserved hypothetical protein	40.0674	33.5079	17.0808	30.2187	8.92235	2.91371	3.17723	5.00443	0.165607	-2.59416	-25.2143	0.0238987
ANIA_08993	conserved hypothetical protein	2.38775	2.45802	0.8178	1.88786	0	0.495892	0.441421	0.312437	0.165498	-2.59511	-1.57542	0.0476566
ANIA_04605	conserved hypothetical protein	2.18298	1.96121	2.69159	2.27859	0.348813	0	0.774843	0.374552	0.164379	-2.6049	-1.90404	0.00362015
ANIA_00845	hypothetical protein	16.0817	16.3878	12.8519	15.1072	2.14139	2.12056	3.17121	2.47772	0.16401	-2.60815	-12.6294	0.000436152
ANIA_09262	conserved hypothetical protein	9.4135	10.1894	6.40936	8.67075	0.996735	1.5344	1.71091	1.41401	0.163079	-2.61636	-7.25674	0.00346417
ANIA_10428	conserved hypothetical protein	36.1948	27.5088	13.148	25.6172	3.21305	5.85739	3.40648	4.15897	0.162351	-2.62281	-21.4582	0.0339257
ANIA_10023	conserved hypothetical protein	5.23133	5.87486	2.89432	4.66683	0.964504	0.573072	0.714173	0.750583	0.160834	-2.63636	-3.91625	0.0127388
ANIA_08149	alpha-fucosidase (Eurofung)	4.77452	6.6088	2.16767	4.517	0.532263	0.553439	1.08382	0.723176	0.160101	-2.64295	-3.79382	0.0434194
ANIA_08444	putative cellulose synthase (Eurofung)	26.6186	29.7421	15.3328	23.8978	3.54444	3.6376	4.29465	3.82556	0.16008	-2.64314	-20.0723	0.0101848
ANIA_05252	Putative C2H2 finger domain transcription factor (Eurofung)	141.721	141.811	59.274	114.269	25.7664	15.5251	13.3015	18.1976	0.159253	-2.65061	-96.0713	0.0258115
ANIA_11050	hypothetical protein	2.08467	2.34112	0.917994	1.78126	0	0.848223	0	0.282741	0.158731	-2.65534	-1.49852	0.0452536
ANIA_05945	conserved hypothetical protein	34.5918	23.9557	31.3962	29.9812	4.9132	5.61042	3.7517	4.75844	0.158714	-2.6555	-25.2228	0.00139595
ANIA_04642	hypothetical protein	22.6948	14.8672	35.41	24.324	3.69351	5.98513	1.86469	3.84778	0.158189	-2.66028	-20.4762	0.0284396
ANIA_02334	hypothetical protein similar to fructose/tagatose bisphosphate aldolase (Eurofung)	33.5311	42.9348	12.8796	29.7819	4.75699	6.47103	2.7808	4.6696	0.156794	-2.67306	-25.1123	0.0483704
ANIA_05471	conserved hypothetical protein	18.8319	18.2315	6.6723	14.5786	0.778219	2.31194	3.74554	2.27857	0.156296	-2.67765	-12.3	0.0384749
ANIA_03902	conserved hypothetical protein	17.6031	18.7718	8.20759	14.8608	2.1273	2.73859	2.10023	2.32204	0.156252	-2.67805	-12.5388	0.0200735
ANIA_08978	"AlcR, Zn(II)2Cys6 transcription factor, activator of ethanol catabolism (Eurofung)"	97.2693	94.8587	49.4659	80.5313	9.0038	14.0235	14.6608	12.5627	0.155998	-2.6804	-67.9686	0.0122259
ANIA_07170	putative bHLH transcription factor (Eurofung)	169.201	164.583	56.1781	129.987	24.8134	17.0468	18.6603	20.1735	0.155196	-2.68784	-109.814	0.0412429
ANIA_08818	conserved hypothetical protein	39.4175	28.0562	18.8245	28.7661	4.43553	5.92971	2.95588	4.44037	0.154361	-2.69562	-24.3257	0.0155661
ANIA_07641	peroxisomal copper amine oxidase (AFU_orthologue; AFUA_5G07360)	163.178	174.244	74.9829	137.468	25.4226	17.5082	20.3023	21.0777	0.153328	-2.70531	-116.391	0.0209085
ANIA_06227	"aminotransferase family protein (LolT), putative (AFU_orthologue; AFUA_2G13295)"	583.741	563.555	184.038	443.778	82.8398	58.1942	62.6949	67.9096	0.153026	-2.70815	-375.868	0.0447253
ANIA_07877	"RTA1 domain protein, putative (AFU_orthologue; AFUA_2G17810)"	662.36	546.307	242.339	483.669	100.298	62.5399	59.0253	73.9545	0.152903	-2.70931	-409.714	0.0312674
ANIA_07156	"NAD binding Rossmann fold oxidoreductase, putative (AFU_orthologue; AFUA_4G00560)"	13.0285	14.8672	6.0456	11.3138	0.671547	2.24442	2.23763	1.71787	0.151839	-2.71939	-9.59589	0.0247753
ANIA_07859	conserved hypothetical protein	6.48811	5.15062	5.63204	5.75692	1.60871	0.477917	0.496324	0.860982	0.149556	-2.74124	-4.89594	0.000826622
ANIA_07908	arabinoxylan arabinofuranohydrolase (Eurofung)	1.9312	3.71788	1.70082	2.44997	0.440832	0.392889	0.244812	0.359511	0.146741	-2.76865	-2.09046	0.0309194
ANIA_07324	"N,N-dimethylglycine oxidase (AFU_orthologue; AFUA_2G16610)"	101.809	88.9539	48.7857	79.8494	12.7662	11.2153	11.1408	11.7074	0.146619	-2.76986	-68.142	0.0130039
ANIA_01857	"kynureninase, putative (AFU_orthologue; AFUA_4G09840)"	270.384	235.601	145.134	217.04	15.7326	38.1549	41.1646	31.684	0.145982	-2.77613	-185.356	0.00831125
ANIA_08279	basic amino acid transporter (Eurofung)	69.8387	70.013	59.8574	66.5697	6.39623	10.067	12.5457	9.66966	0.145256	-2.78333	-56.9	0.000116158
ANIA_05943	conserved hypothetical protein	26.8617	31.7821	48.7932	35.8123	1.91615	4.44017	8.93859	5.0983	0.142362	-2.81237	-30.714	0.0115413
ANIA_08400	"MFS sugar transporter, putative (AFU_orthologue; AFUA_3G06730)"	13.4428	17.0734	9.20825	13.2415	1.40643	2.73484	1.42009	1.85378	0.139998	-2.83652	-11.3877	0.00793457
ANIA_07010	"phenazine biosynthesis-like protein, putative (AFU_orthologue; AFUA_4G04380)"	92.1623	84.6311	44.1747	73.656	16.1872	6.33371	7.89319	10.138	0.13764	-2.86102	-63.518	0.0139647
ANIA_02587	conserved hypothetical protein	0.424239	0.952853	1.08976	0.822283	0.338941	0	0	0.11298	0.137399	-2.86356	-0.709302	0.0378741
ANIA_08392	"alpha-1,4-galactosidase (Eurofung)"	3.55828	4.96056	1.63895	3.38593	0.392118	0.349473	0.653279	0.464956	0.13732	-2.86438	-2.92097	0.0391865
ANIA_08548	hypothetical protein	467.39	512.907	309.865	430.054	37.7677	65.4218	73.5704	58.92	0.137006	-2.86769	-371.134	0.00402357
ANIA_04355	hypothetical pyrroline-5-carboxylate reductase (Eurofung)	8.8511	13.467	6.7475	9.68853	1.59679	1.82974	0.506723	1.31108	0.135323	-2.88552	-8.37744	0.0144328
ANIA_01621	conserved hypothetical protein	76.3381	76.3677	33.3582	62.0213	5.60824	11.2462	8.17554	8.34333	0.134523	-2.89407	-53.678	0.0204485
ANIA_02618	conserved hypothetical protein	25.8444	30.1846	9.5598	21.8629	2.47778	2.20831	4.12805	2.93804	0.134385	-2.89556	-18.9249	0.0399079
ANIA_03564	"3-hydroxyacyl-CoA dehydrogenase, putative (AFU_orthologue; AFUA_3G00290)"	15.2388	10.7378	6.4473	10.808	2.14851	0.851041	1.32573	1.44176	0.133398	-2.90619	-9.3662	0.0217764
ANIA_05756	conserved hypothetical protein	5.78177	10.8217	6.60081	7.73476	1.02651	0.914869	1.14013	1.02717	0.132799	-2.91268	-6.70759	0.0127263
ANIA_06621	conserved hypothetical protein	49.8878	43.9255	16.8458	36.8864	4.30385	5.16996	5.19589	4.8899	0.132567	-2.91521	-31.9965	0.0346545
ANIA_06786	"endoglucanase, putative (AFU_orthologue; AFUA_7G06740)"	48.2332	52.5375	16.0229	38.9312	3.18714	7.74688	4.50534	5.14645	0.132193	-2.91928	-33.7848	0.0435778
ANIA_00726	"SUN domain protein (Adg3), putative (AFU_orthologue; AFUA_1G13940)"	742.988	709.698	310.968	587.885	77.2606	77.7841	76.9838	77.3428	0.131561	-2.92619	-510.542	0.0212323
ANIA_00620	conserved hypothetical protein	95.7168	109.748	35.8804	80.4485	17.8635	4.29324	9.36305	10.5066	0.1306	-2.93677	-69.9419	0.0383297
ANIA_08502	"MFS transporter, putative (AFU_orthologue; AFUA_3G01370)"	231.806	240.482	99.7456	190.678	16.9659	26.1754	29.77	24.3038	0.12746	-2.97189	-166.374	0.0219449
ANIA_06775	acyl-CoA	76.1619	66.5565	25.9072	56.2085	9.1377	5.55267	6.68918	7.12652	0.126787	-2.97952	-49.082	0.0335615
ANIA_08635	conserved hypothetical protein	4.52521	2.54094	1.74361	2.93659	0.451922	0.402773	0.250971	0.368555	0.125505	-2.99419	-2.56803	0.0363262
ANIA_03205	"aldehyde dehydrogenase, putative (AFU_orthologue; AFUA_4G02830)"	3.41539	4.04862	1.94961	3.13787	0.303188	0.540429	0.336746	0.393454	0.125389	-2.99552	-2.74442	0.0118388
ANIA_06649	"very-long-chain acyl-CoA synthetase family protein (CefD1), putative (AFU_orthologue; AFUA_6G03630)"	6.0718	6.39256	4.939	5.80112	0.505313	0.990787	0.673493	0.723198	0.124665	-3.00387	-5.07792	0.000393656
ANIA_11280	hypothetical protein	28.6168	41.3192	13.6517	27.8626	4.0827	4.36642	1.81384	3.42099	0.122781	-3.02584	-24.4416	0.0383528
ANIA_07087	conserved hypothetical protein	23.3053	19.9056	11.8044	18.3384	1.31123	2.80471	2.62146	2.2458	0.122464	-3.02957	-16.0926	0.00949475
ANIA_02648	"isoamyl alcohol oxidase, putative (AFU_orthologue; AFUA_1G01180)"	17.7656	21.198	7.82318	15.5956	1.01384	3.72725	0.985295	1.90879	0.122393	-3.03041	-13.6868	0.0291533
ANIA_09177	conserved hypothetical protein	47.6281	42.0627	19.9552	36.5487	1.84719	5.26814	6.15493	4.42342	0.121028	-3.04659	-32.1252	0.019838
ANIA_05918	catalase catC (Eurofung)	94.9551	96.1736	49.8874	80.3387	10.4491	7.90943	10.8108	9.7231	0.121026	-3.04661	-70.6156	0.00981903
ANIA_07867	Putative Zn(II)2Cys6 transcription factor (Eurofung)	80.5585	75.1322	45.9222	67.2043	3.74707	10.5098	10.0373	8.09805	0.120499	-3.05291	-59.1062	0.00574618
ANIA_08352	conserved hypothetical protein	14.8175	13.9314	9.91386	12.8876	2.75309	0.981469	0.917343	1.55063	0.12032	-3.05505	-11.3369	0.00221567
ANIA_06797	conserved hypothetical protein	119.358	105.722	44.0465	89.7088	11.4163	11.9703	8.95053	10.779	0.120156	-3.05702	-78.9298	0.0271741
ANIA_05253	conserved hypothetical protein	1.58064	1.06505	0.649641	1.09845	0	0.11255	0.280523	0.131024	0.119282	-3.06756	-0.967421	0.0263271
ANIA_00030	conserved hypothetical protein	13.3692	15.2414	4.16267	10.9244	2.26572	0.865417	0.718999	1.28338	0.117478	-3.08954	-9.64105	0.0494558
ANIA_04049	GPI anchored serine-threonine rich protein (AFU_orthologue; AFUA_1G03630)	1459.68	1566.61	765.245	1263.85	188.048	124.267	132.109	148.141	0.117214	-3.09278	-1115.71	0.011446
ANIA_06765	conserved hypothetical protein	1.163	0.725592	0.663875	0.850822	0	0.184025	0.114668	0.0995645	0.117021	-3.09515	-0.751257	0.0106153
ANIA_00607	ferricrocin synthetase (nonribosomal peptide siderophore synthase ) (Eurofung)	5.77934	5.79035	2.23169	4.60046	0.528128	0.645519	0.435748	0.536465	0.116611	-3.10022	-4.064	0.0266135
ANIA_02591	"MFS monocarboxylate transporter, putative (AFU_orthologue; AFUA_4G14260)"	20.0689	26.0853	8.59197	18.2487	2.07847	1.32316	2.9681	2.12324	0.11635	-3.10346	-16.1255	0.0352123
ANIA_09010	"MFS nicotinic acid transporter Tna1, putative (AFU_orthologue; AFUA_3G03820)"	95.4705	89.7799	57.9405	81.0636	6.2731	10.5464	11.2429	9.35414	0.115393	-3.11538	-71.7095	0.00368258
ANIA_02392	putative bHLH transcription factor (Eurofung)	1.28852	2.60465	2.11831	2.00383	0	0	0.686036	0.228679	0.114121	-3.13136	-1.77515	0.0165367
ANIA_11034	conserved hypothetical protein	30.8169	25.7678	18.7576	25.1141	0.936665	3.93547	3.56688	2.813	0.112009	-3.15832	-22.3011	0.00353005
ANIA_01586	amine oxidase (AFU_orthologue; AFUA_1G13440)	5.92568	5.61946	1.62363	4.38959	0.736441	0	0.701103	0.479181	0.109163	-3.19544	-3.91041	0.0497961
ANIA_08477	xylosidase	10.1941	12.7407	6.25086	9.72857	0.788178	1.52199	0.875417	1.06186	0.109149	-3.19563	-8.6667	0.0103653
ANIA_07667	conserved hypothetical protein	0.350638	0.393772	0.540417	0.428276	0.140069	0	0	0.0466898	0.109018	-3.19736	-0.381586	0.00672031
ANIA_03400	"short chain dehydrogenase, putative (AFU_orthologue; AFUA_1G17700)"	16.2852	9.14425	7.22558	10.885	0.591404	2.63543	0.328432	1.18509	0.108873	-3.19928	-9.69992	0.0272235
ANIA_04720	Putative C2H2 finger domain transcription factor (Eurofung)	198.495	191.712	91.5285	160.578	17.6206	17.1319	17.5376	17.4301	0.108546	-3.20363	-143.148	0.014382
ANIA_07118	Putative transcription factor with C2H2 and Zn(2)-Cys(6) DNA binding domain (Eurofung)	4.80519	5.90538	3.44679	4.71912	0.57948	0.451901	0.482715	0.504699	0.106948	-3.22502	-4.21442	0.00408185
ANIA_09001	conserved hypothetical protein	337.52	349.581	121.675	269.592	31.1374	26.8616	27.9331	28.644	0.10625	-3.23447	-240.948	0.0312636
ANIA_02389	"ketopantoate reductase family protein, putative (AFU_orthologue; AFUA_2G14497)"	22.3267	13.2462	6.92544	14.1661	1.34624	2.39966	0.747624	1.49784	0.105734	-3.24149	-12.6683	0.0479317
ANIA_03265	hypothetical protein similar to ApyA (Eurofung)	0.731208	0.821158	1.75306	1.10181	0	0.347105	0	0.115702	0.105011	-3.25139	-0.986107	0.0466056
ANIA_08351	flavin-binding monooxygenase-like protein (AFU_orthologue; AFUA_4G09220)	65.6625	61.2584	37.7159	54.8789	5.72508	4.16526	7.39692	5.76242	0.105002	-3.25151	-49.1165	0.0048988
ANIA_08609	hypothetical protein	1063.49	1122.99	636.806	941.097	87.5208	83.4656	104.016	91.6675	0.097405	-3.35986	-849.43	0.00518003
ANIA_02574	conserved hypothetical protein	0.347925	0.390725	0.536236	0.424962	0	0.12387	0	0.04129	0.0971617	-3.36347	-0.383672	0.00550059
ANIA_08994	conserved hypothetical protein	10.5083	14.9248	5.08104	10.1714	1.48156	0.660215	0.822772	0.988182	0.0971533	-3.36359	-9.18318	0.0324803
ANIA_07061	Putative Zn(II)2Cys6 transcription factor (Eurofung)	5.9641	5.09031	5.14758	5.40066	0.190598	0.934283	0.423389	0.51609	0.0955605	-3.38744	-4.88457	0.000166363
ANIA_08528	beta-lactamase (AFU_orthologue; AFUA_5G09790)	60.703	62.1553	27.9756	50.278	4.27924	3.17821	6.93129	4.79625	0.0953946	-3.38995	-45.4817	0.0154042
ANIA_02601	"MFS maltose transporter, putative (AFU_orthologue; AFUA_4G00150)"	88.2761	89.9874	33.3091	70.5242	1.72666	7.45762	10.9166	6.70028	0.0950068	-3.39583	-63.8239	0.0274336
ANIA_11036	conserved hypothetical protein	8.21774	6.66513	13.7601	9.54765	0.851081	1.30032	0.540162	0.897188	0.0939696	-3.41166	-8.65046	0.0161805
ANIA_09441	choline transporter (Eurofung)	0.662531	1.48807	0.680747	0.943781	0.264661	0	0	0.0882205	0.0934756	-3.41927	-0.85556	0.0403347
ANIA_09324	conserved hypothetical protein	12.2788	8.95412	4.2601	8.49769	1.01923	1.36257	0	0.793933	0.0934293	-3.41998	-7.70375	0.0310255
ANIA_03206	conserved hypothetical protein	10.93	13.3267	8.50313	10.92	0.498997	1.55655	0.831342	0.962296	0.0881227	-3.50434	-9.95766	0.00221828
ANIA_10659	Putative Zn(II)2Cys6 transcription factor (Eurofung)	4.44464	2.93612	6.98458	4.78845	0.417765	0.372331	0.464005	0.418033	0.0873005	-3.51787	-4.37041	0.0208565
ANIA_07880	"fatty acid synthase subunit alpha, putative (JCVI)"	3.46751	3.16393	1.11339	2.58161	0	0.424367	0.240388	0.221585	0.0858321	-3.54234	-2.36003	0.0345486
ANIA_02837	F-box domain protein (AFU_orthologue; AFUA_4G00200)	56.2611	47.3866	14.8591	39.5023	1.26618	3.24436	5.4495	3.32001	0.0840461	-3.57267	-36.1823	0.0458438
ANIA_03337	pectate lyase (Eurofung)	10.581	9.9022	7.97275	9.48532	0.563573	0.251141	1.56488	0.793198	0.0836238	-3.57994	-8.69212	0.000579182
ANIA_08953	"alpha-1,4-glucosidase (Eurofung)"	163.884	156.681	90.2847	136.95	20.5946	6.56486	6.76205	11.3072	0.0825643	-3.59834	-125.643	0.00624931
ANIA_03218	conserved hypothetical protein	53.7217	48.8065	42.1743	48.2342	4.82252	1.71922	5.3563	3.96601	0.0822241	-3.60429	-44.2682	0.000233326
ANIA_01136	protein qutG (Eurofung)	31.2475	29.5989	7.81728	22.8879	0.651259	1.54782	3.13449	1.77785	0.0776766	-3.68638	-21.1101	0.0496622
ANIA_02384	conserved hypothetical protein	7.59222	3.60723	3.60044	4.9333	0	0.623775	0.518239	0.380671	0.0771637	-3.69593	-4.55263	0.027556
ANIA_03429	"isochorismatase family hydrolase, putative (AFU_orthologue; AFUA_6G12220)"	282.275	292.513	94.4116	223.067	18.9748	13.3072	18.6566	16.9796	0.0761187	-3.7156	-206.087	0.0329311
ANIA_03278	conserved hypothetical protein	3.36034	4.43967	1.21861	3.00621	0.315849	0	0.350808	0.222219	0.07392	-3.75789	-2.78399	0.0432011
ANIA_02672	Putative Zn(II)2Cys6 transcription factor (Eurofung)	18.2648	19.0971	6.21253	14.5248	1.00638	1.07632	1.11777	1.06682	0.0734483	-3.76713	-13.458	0.0318968
ANIA_08995	conserved hypothetical protein	3.0063	4.5015	1.28707	2.93162	0.200155	0	0.444618	0.214924	0.0733123	-3.7698	-2.7167	0.0442196
ANIA_01316	conserved hypothetical protein	18.2926	20.5429	13.0525	17.296	0.811927	0.723625	2.25449	1.26335	0.0730428	-3.77511	-16.0326	0.00213317
ANIA_03765	conserved hypothetical protein	583.579	590.175	277.444	483.733	13.3913	47.4484	43.3507	34.7301	0.0717961	-3.79995	-449.003	0.0123591
ANIA_03398	"MFS transporter, putative (AFU_orthologue; AFUA_1G17680)"	24.0907	34.9901	9.24114	22.774	0.256627	3.20204	1.42516	1.62794	0.0714826	-3.80626	-21.146	0.048058
ANIA_01583	"acetylornithine deacetylase, hypothetical (Eurofung)"	12.5549	18.7136	6.80185	12.6901	1.09425	1.6254	0	0.90655	0.0714374	-3.80718	-11.7836	0.0274421
ANIA_05067	"MFS sugar transporter, putative (AFU_orthologue; AFUA_5G02840)"	191.88	207.89	126.631	175.467	14.4522	10.2321	12.4514	12.3785	0.0705461	-3.82529	-163.089	0.00280155
ANIA_06693	hypothetical protein	510.462	397.185	553.219	486.956	41.7539	26.8279	33.4334	34.0051	0.069832	-3.83997	-452.951	0.000635168
ANIA_05859	Putative Zn(II)2Cys6 transcription factor (Eurofung)	16.0142	17.2576	6.14968	13.1405	0.77542	0.691088	1.14833	0.871612	0.0663302	-3.91419	-12.2689	0.0251491
ANIA_10867	"rhamnosidase B, putative (AFU_orthologue; AFUA_7G05040)"	2.23173	1.00251	1.37585	1.53669	0	0	0.297055	0.0990185	0.064436	-3.95599	-1.43768	0.0188966
ANIA_00608	conserved hypothetical protein	24.3077	22.2933	8.11721	18.2394	0.485511	0.865417	2.157	1.16931	0.0641088	-3.96333	-17.0701	0.0289876
ANIA_02923	conserved hypothetical protein	3.1743	1.48533	2.71798	2.4592	0	0	0.469464	0.156488	0.0636336	-3.97407	-2.30272	0.0120629
ANIA_03321	hypothetical aspartyl protease (Eurofung)	19.5115	22.9551	8.01917	16.8286	0.890771	1.32316	0.989366	1.06777	0.0634495	-3.97825	-15.7608	0.0251474
ANIA_08730	hypothetical protein	87.8361	71.0952	30.0037	62.9783	3.91939	5.48922	2.48755	3.96539	0.0629643	-3.98932	-59.013	0.0265255
ANIA_03399	"FAD binding oxidoreductase, putative (AFU_orthologue; AFUA_1G17690)"	126.926	123.302	49.006	99.7447	4.66595	7.48529	6.04613	6.06579	0.0608132	-4.03947	-93.6789	0.0210635
ANIA_06469	conserved hypothetical protein	14.9252	20.8971	8.96231	14.9282	0.619444	0.690095	1.37602	0.895185	0.0599662	-4.05971	-14.033	0.0153087
ANIA_01317	conserved hypothetical protein	3.31062	6.19647	2.26776	3.92495	0.440832	0	0.244812	0.228548	0.0582295	-4.10211	-3.6964	0.035268
ANIA_02647	conserved hypothetical protein	7.53293	9.9977	2.58001	6.70355	0.547124	0	0.607682	0.384935	0.0574226	-4.12224	-6.31861	0.0447561
ANIA_07869	conserved hypothetical protein	1.14978	1.29122	1.57519	1.33873	0	0	0.22673	0.0755766	0.0564538	-4.14679	-1.26316	0.000985418
prnB	"proline-specific permease, proline utylization (Eurofung)"	17.4022	14.4289	23.0611	18.2974	0.389813	1.38967	1.29888	1.02612	0.0560802	-4.15636	-17.2713	0.00248626
ANIA_02649	conserved hypothetical protein	92.7903	93.1193	49.1358	78.3485	1.75257	7.34127	3.69846	4.2641	0.0544248	-4.19959	-74.0844	0.00728016
ANIA_08467	"MFS sugar transporter, putative (AFU_orthologue; AFUA_1G11050)"	55.6843	45.1005	59.4692	53.418	2.15701	1.44182	5.091	2.89661	0.0542254	-4.20489	-50.5214	0.000340944
ANIA_05304	"MFS alpha-glucoside transporter, putative (AFU_orthologue; AFUA_3G01700)"	2.79517	2.95437	1.01365	2.2544	0.131363	0.234153	0	0.121839	0.0540449	-4.2097	-2.13256	0.0270773
ANIA_08063	conserved hypothetical protein	51.4206	51.3536	12.4775	38.4172	1.51594	3.51279	1.17861	2.06911	0.053859	-4.21467	-36.3481	0.0489066
ANIA_09263	hypothetical protein	26.0512	28.9076	17.845	24.2679	1.98222	0.220831	1.65122	1.28476	0.0529406	-4.23948	-22.9831	0.00238839
ANIA_02358	conserved hypothetical protein	28.4438	39.3662	10.7024	26.1708	0.480104	1.85419	1.59973	1.31134	0.050107	-4.31884	-24.8595	0.0410382
ANIA_08969	conserved hypothetical protein	9.1182	6.51629	9.36889	8.33446	0.662263	0.590238	0	0.4175	0.0500933	-4.31924	-7.91696	0.00106957
ANIA_00656	conserved hypothetical protein	74.5832	49.9733	29.6232	51.3932	1.25184	4.46278	1.66848	2.46103	0.0478863	-4.38424	-48.9322	0.0198909
ANIA_05069	"integral membrane protein, putative (AFU_orthologue; AFUA_5G02860)"	173.579	190.688	219.768	194.678	5.23318	10.225	12.2955	9.25122	0.0475205	-4.3953	-185.427	0.000169716
ANIA_05245	hypothetical protein	12757.7	14561.6	8031.43	11783.6	743.831	344.984	584.329	557.715	0.0473298	-4.40111	-11225.9	0.00451961
ANIA_07865	beta-glucosidase (Eurofung)	8.1378	7.23989	19.0035	11.4604	0.422183	0.82779	0.37513	0.541701	0.0472672	-4.40302	-10.9187	0.0447371
ANIA_04845	"GPI anchored protein, putative (AFU_orthologue; AFUA_5G09960)"	301.779	270.578	134.314	235.557	13.0326	10.3595	9.7805	11.0576	0.0469422	-4.41297	-224.499	0.0120108
ANIA_03388	alpha-amylase (Eurofung)	7.96432	8.94406	2.99389	6.63409	0	0.553269	0.344747	0.299338	0.0451213	-4.47005	-6.33475	0.0266319
ANIA_11642	hypothetical protein	74.9488	93.3507	75.6093	81.3029	4.35488	4.85158	1.20923	3.4719	0.0427032	-4.54951	-77.831	0.000222177
ANIA_02538	hypothetical protein	823.191	863.4	627.567	771.386	39.3995	29.2141	30.1301	32.9146	0.0426694	-4.55065	-738.471	0.000534968
ANIA_07121	conserved hypothetical protein	44.6374	55.5327	17.2206	39.1302	3.31437	0.945252	0.588995	1.61621	0.0413033	-4.5976	-37.514	0.0304369
ANIA_05315	conserved hypothetical protein	27.1957	26.3328	16.7221	23.4168	0.342169	1.3723	1.14013	0.951533	0.0406346	-4.62115	-22.4653	0.00263427
ANIA_07233	"alpha/beta hydrolase, putative (AFU_orthologue; AFUA_7G06650)"	16.2431	15.5388	8.96298	13.5816	1.2016	0.428367	0	0.543322	0.0400041	-4.64371	-13.0383	0.00512137
ANIA_11043	conserved hypothetical protein	137.134	156.004	93.7838	128.974	8.53729	4.43847	1.97547	4.98375	0.0386415	-4.6937	-123.99	0.0025883
ANIA_01858	conserved hypothetical protein	10.8009	13.2959	16.6469	13.5812	0.663793	0.887402	0	0.517065	0.038072	-4.71513	-13.0642	0.00159224
ANIA_07866	"MFS alpha-glucoside transporter, putative (AFU_orthologue; AFUA_6G11920)"	34.8426	33.1535	23.8083	30.6015	0.959902	0.488861	1.97999	1.14292	0.0373485	-4.74281	-29.4585	0.00104342
ANIA_11188	"oxidoreductase, 2OG-Fe(II) oxygenase family, putative (AFU_orthologue; AFUA_4G00230)"	48.0529	56.5614	14.2578	39.624	0.821206	1.46379	1.8242	1.36973	0.0345683	-4.85441	-38.2543	0.0415389
ANIA_05068	conserved hypothetical protein	97.4335	102.163	28.6794	76.0921	2.2713	2.76038	2.75203	2.59457	0.0340978	-4.87418	-73.4975	0.0363926
ANIA_07214	"NADPH-dependent FMN reductase Lot6, putative (AFU_orthologue; AFUA_7G06600)"	39.542	41.1411	37.4425	39.3752	0.309722	1.24217	2.40803	1.31997	0.033523	-4.89871	-38.0552	6.52335e-06
ANIA_05508	conserved hypothetical protein	37.5863	39.0065	10.6894	29.0941	0.536236	0.955834	1.34007	0.944048	0.0324481	-4.94572	-28.15	0.0378427
ANIA_02683	conserved hypothetical protein	11.6869	10.5567	12.2693	11.5043	0	1.08544	0	0.361813	0.0314501	-4.99079	-11.1425	5.61294e-05
ANIA_04643	"cytochrome P450, putative (Eurofung)"	13.5168	13.2335	3.20502	9.98509	0.5538	0.370178	0	0.307993	0.0308453	-5.01881	-9.67709	0.0463745
ANIA_08475	conserved hypothetical protein	39.204	35.6818	18.6929	31.1929	0.818867	1.09472	0.454751	0.789445	0.0253085	-5.30424	-30.4034	0.00865209
ANIA_05267	feruloyl esterase (Eurofung)	101.554	128.955	34.4411	88.3168	5.03784	0.472626	0.883493	2.13132	0.0241327	-5.37287	-86.1855	0.0374503
ANIA_05330	"GNAT family N-acetyltransferase, putative (AFU_orthologue; AFUA_6G03350)"	40.4002	46.4503	40.0285	42.293	1.92127	0	0.853571	0.924947	0.02187	-5.5149	-41.368	4.33455e-05
ANIA_10816	hypothetical protein	13.8064	8.85986	6.48501	9.71708	0.630312	0	0	0.210104	0.0216221	-5.53135	-9.50697	0.0118036
ANIA_08474	hypothetical protein	3.04877	1.14127	2.78452	2.32485	0	0	0.150299	0.0500997	0.0215496	-5.53619	-2.27475	0.0191211
ANIA_10817	hypothetical protein	17.3276	10.1929	8.47811	11.9995	0.659225	0	0	0.219742	0.0183125	-5.77103	-11.7798	0.0123192
ANIA_04135	conserved hypothetical protein	8.39427	7.18239	2.05359	5.87675	0.319358	0	0	0.106453	0.0181142	-5.78673	-5.7703	0.0413554
ANIA_08778	Putative Zn(II)2Cys6 transcription factor (Eurofung)	11.1797	18.1767	4.97204	11.4428	0	0	0.592274	0.197425	0.0172531	-5.857	-11.2454	0.0422031
ANIA_02928	"cell wall protein, putative (AFU_orthologue; AFUA_3G08110)"	958.566	1099.01	373.185	810.252	17.497	8.4979	12.5554	12.8501	0.0158594	-5.97852	-797.402	0.0230148
ANIA_05551	conserved hypothetical protein	25.4916	21.773	5.53361	17.5994	0	0.255652	0.318598	0.191417	0.0108763	-6.52266	-17.408	0.0468424
ANIA_07232	conserved hypothetical protein	44.1559	45.6729	25.7892	38.5393	0.742693	0	0.412449	0.385047	0.00999102	-6.64515	-38.1543	0.0039606
ANIA_03236	"O-methyltransferase, putative (AFU_orthologue; AFUA_6G01830)"	75.5484	71.9137	29.202	58.888	0.574844	0	0.957706	0.51085	0.00867494	-6.84893	-58.3772	0.0172114
ANIA_08981	conserved GPR1/FUN34/yaaH plasma membrane protein (Eurofung)	182.271	230.04	65.3556	159.222	1.36608	0.243501	0.910367	0.839981	0.00527553	-7.56647	-158.382	0.0317433
ANIA_08979	alcohol dehydrogenase I (ADHI) (Eurofung)	1157.67	982.112	320.675	820.153	8.18867	0.912263	2.72851	3.94315	0.00480782	-7.7004	-816.21	0.0328115
ANIA_05053	conserved hypothetical protein	64.07	68.2357	21.3257	51.2105	0	0.428367	0	0.142789	0.00278828	-8.48641	-51.0677	0.0271153
ANIA_06473	conserved hypothetical protein	31.9961	35.0262	18.9243	28.6489	0.214815	0	0	0.0716049	0.0024994	-8.6442	-28.5773	0.0044395
ANIA_06470	"N,O-diacetyl muramidase, putative (AFU_orthologue; AFUA_6G10130)"	267.743	249.946	173.75	230.48	0	1.4756	0	0.491865	0.00213409	-8.87216	-229.988	0.00133831
ANIA_06471	hypothetical protein	68.6723	75.1299	24.1271	55.9764	0.353968	0	0	0.117989	0.00210784	-8.89002	-55.8584	0.025265
ANIA_06438	hypothetical dipeptidyl aminopeptidase (Eurofung)	394.498	361.208	80.2331	278.646	0	0	0.412449	0.137483	0.000493396	-10.985	-278.509	0.0490971

## Sheet: celAdelta vs Ctrl cut FC>2
Gene symbol	Annotation	log2FCcelAdelta/Ctrl
argB	ornithine carbamoyltransferase, mitochondrial precursor (Eurofung)	11.361
ANIA_08443	conserved hypothetical protein	8.74368
ANIA_01787	conserved hypothetical protein	7.68958
ANIA_03884	MFS multidrug transporter, putative (AFU_orthologue; AFUA_6G03040)	7.35285
ANIA_11083	conserved hypothetical protein	6.78614
ANIA_02407	conserved hypothetical protein	6.67414
ANIA_02557	conserved hypothetical protein	5.80634
ANIA_06419	conserved hypothetical protein	5.76481
ANIA_11049	conserved hypothetical protein	5.69894
ANIA_03240	conserved hypothetical protein	5.69427
ANIA_09054	conserved hypothetical protein	5.55641
ANIA_03782	67 kDa myosin-cross-reactive antigen family protein (AFU_orthologue; AFUA_5G09970)	5.52614
ANIA_05553	cytochrome P450, putative (Eurofung)	5.52101
ANIA_04933	Putative Zn(II)2Cys6 transcription factor (Eurofung)	5.43474
ANIA_07893	conserved hypothetical protein	5.42874
ANIA_02398	O-methyltransferase (AFU_orthologue; AFUA_2G17820)	5.28128
ANIA_10887	cytochrome P450, putative (Eurofung)	5.25302
ANIA_03488	cyclohexanone monooxygenase, putative (AFU_orthologue; AFUA_2G09400)	5.19286
ANIA_08776	conserved hypothetical protein	5.08098
ANIA_08612	hypothetical protein	5.05963
ANIA_06358	conserved hypothetical protein	4.86726
ANIA_03915	MIP aquaporin (Eurofung)	4.85117
ANIA_03079	extracellular thaumatin domain protein, putative (AFU_orthologue; AFUA_3G09690)	4.6908
ANIA_10886	conserved hypothetical protein	4.66496
ANIA_07084	PKS-like enzyme, putative (JCVI)	4.53549
ANIA_08106	conserved hypothetical protein	4.52517
ANIA_10630	hypothetical protein	4.49573
ANIA_06862	conserved hypothetical protein	4.46598
ANIA_05841	nucleoside-diphosphate-sugar epimerase, putative (AFU_orthologue; AFUA_8G07320)	4.4574
ANIA_03409	hypothetical protein	4.42083
ANIA_07278	glutamate decarboxylase (Eurofung)	4.42038
ANIA_11584	hypothetical protein	4.41432
ANIA_07958	GABA transporter, putative (Eurofung)	4.39849
ANIA_08311	hypothetical protein	4.36143
ANIA_05089	conserved hypothetical protein	4.31595
ANIA_08647	formate/nitrate family transporter (Eurofung)	4.27609
ANIA_09194	conserved hypothetical protein	4.26109
ANIA_02607	cytochrome P450, putative (Eurofung)	4.18927
ANIA_07999	conserved hypothetical protein	4.16334
ANIA_05938	conserved hypothetical protein	4.16093
ANIA_02025	conserved hypothetical protein	4.12372
ANIA_10297	NRPS-like enzyme, putative (JCVI)	4.09879
ANIA_11157	conserved hypothetical protein	4.09383
ANIA_02800	haloalkane dehalogenase family protein (AFU_orthologue; AFUA_8G01700)	4.04483
ANIA_07083	DltD N-terminal domain protein (AFU_orthologue; AFUA_8G00380)	4.029
ANIA_02704	conserved hypothetical protein	4.02109
ANIA_08122	MFS multidrug transporter, putative (AFU_orthologue; AFUA_5G02700)	4.00743
ANIA_05654	conserved hypothetical protein	3.93745
ANIA_03046	endoglucanase, putative (AFU_orthologue; AFUA_2G14540)	3.89595
ANIA_02471	hypothetical protein	3.86068
ANIA_07902	conserved hypothetical protein	3.86057
ANIA_09332	conserved hypothetical protein	3.8453
ANIA_03241	hypothetical protein	3.80467
ANIA_00391	NACHT domain protein (AFU_orthologue; AFUA_1G01490)	3.76004
ANIA_02608	conserved hypothetical protein	3.73756
ANIA_11378	hypothetical protein	3.70134
ANIA_06298	hypothetical protein	3.66678
ANIA_03877	conserved hypothetical protein	3.65034
ANIA_03968	conserved hypothetical protein	3.63114
ANIA_02475	conserved hypothetical protein (MstB) (Eurofung)	3.61599
ANIA_04482	sugar transporter, putative (AFU_orthologue; AFUA_2G03500)	3.53611
ANIA_08607	conserved hypothetical protein	3.50161
ANIA_03887	conserved hypothetical protein	3.48863
ANIA_08449	nitrate reductase, putative (AFU_orthologue; AFUA_5G10420)	3.4586
ANIA_09002	oxidoreductase, short-chain dehydrogenase/reductase family (AFU_orthologue; AFUA_2G03620)	3.42795
ANIA_07863	conserved hypothetical protein	3.41946
ANIA_01329	conserved hypothetical protein	3.41851
ANIA_02472	protein phosphatase, putative (AFU_orthologue; AFUA_5G13740)	3.41117
ANIA_10499	NADP(+) coupled glycerol dehydrogenase (Eurofung)	3.40897
ANIA_11094	hypothetical oxidoreductase (Eurofung)	3.37176
ANIA_08829	conserved hypothetical protein	3.33931
ANIA_03783	hypothetical protein	3.32565
ANIA_07280	conserved hypothetical protein	3.27929
ANIA_05319	conserved hypothetical protein	3.27506
ANIA_03303	conserved hypothetical protein	3.26466
ANIA_04879	hypothetical protein	3.26166
ANIA_05086	conidium-specific protein (Eurofung)	3.24678
ANIA_11321	hypothetical protein	3.24429
ANIA_11492	hypothetical protein	3.23616
ANIA_10628	hypothetical protein similar to SpoC1-C1C protein (Eurofung)	3.23558
ANIA_11337	conserved hypothetical protein	3.231
ANIA_11151	conserved hypothetical protein	3.21593
ANIA_00950	hypothetical protein	3.20452
ANIA_05088	calcium ion P-type ATPase (Eurofung)	3.20177
ANIA_07380	conserved hypothetical protein	3.19655
ANIA_00635	conserved hypothetical protein	3.18522
ANIA_11486	hypothetical protein	3.18294
ANIA_07909	polyketide synthase, putative (JCVI)	3.17736
ANIA_08930	Putative Zn(II)2Cys6 transcription factor (Eurofung)	3.16748
ANIA_03916	glycerol kinase, putative (AFU_orthologue; AFUA_6G08470)	3.16168
ANIA_08198	choline transporter, putative (Eurofung)	3.15941
ANIA_07804	sterigmatocystin biosynthesis monooxygenase, putative (Eurofung)	3.14979
ANIA_08553	catalase (Eurofung)	3.14899
ANIA_11331	hypothetical protein	3.14774
ANIA_09348	conserved hypothetical protein	3.14711
ANIA_07990	conserved hypothetical protein	3.1383
ANIA_08955	hypothetical protein	3.12813
ANIA_11370	hypothetical protein	3.12505
ANIA_07815	conserved hypothetical protein	3.124
ANIA_10369	hypothetical protein	3.10274
ANIA_02374	conserved hypothetical protein	3.08746
ANIA_05326	conserved hypothetical protein	3.05742
ANIA_02043	GABA transporter, putative (Eurofung)	3.05452
ANIA_08510	cytochrome P450, putative (Eurofung)	3.04727
ANIA_08585	short-chain dehydrogenase, putative (AFU_orthologue; AFUA_4G00160)	3.04055
ANIA_07419	conserved hypothetical protein	3.04011
ANIA_03523	conserved hypothetical protein	3.03088
ANIA_04421	L-lactate dehydrogenase (AFU_orthologue; AFUA_4G07050)	3.0243
ANIA_03305	short chain dehydrogenase/reductase family protein (AFU_orthologue; AFUA_5G14310)	3.02232
ANIA_06308	hypothetical protein	3.01999
ANIA_06386	mitochondrial NADH-cytochrome b5 reductase (Eurofung)	3.00732
ANIA_07825	sterigmatocystin polyketide synthase (Eurofung)	3.00619
ANIA_09192	IQ calmodulin-binding motif protein (AFU_orthologue; AFUA_3G03910)	3.00254
ANIA_10629	conserved hypothetical protein	3.00183
ANIA_04148	MFS monosaccharide transporter, putative (AFU_orthologue; AFUA_4G13080)	2.96356
ANIA_10233	6-phosphogluconate dehydrogenase (Eurofung)	2.95995
ANIA_11153	conserved hypothetical protein	2.94211
ANIA_02242	conserved hypothetical protein	2.94093
ANIA_01651	conserved hypothetical protein	2.91714
ANIA_11477	hypothetical protein	2.90698
ANIA_08397	conserved hypothetical protein	2.90379
ANIA_09248	cytochrome P450, putative (Eurofung)	2.88891
ANIA_07914	conserved hypothetical protein	2.87827
ANIA_09023	metalloreductase, putative (AFU_orthologue; AFUA_7G07120)	2.87524
ANIA_08642	NAD binding Rossmann fold oxidoreductase, putative (AFU_orthologue; AFUA_8G04870)	2.86421
ANIA_01073	MFS peptide transporter, putaitve (AFU_orthologue; AFUA_1G12240)	2.86386
AN12483	methionine transporter (Eurofung)	2.8605
ANIA_11445	hypothetical protein	2.84247
ANIA_02004	conserved hypothetical protein	2.81812
ANIA_11291	hypothetical protein	2.79618
ANIA_07153	conserved hypothetical protein	2.79483
ANIA_09364	conserved hypothetical protein	2.791
ANIA_08636	Putative Zn(II)2Cys6 transcription factor (Eurofung)	2.78029
ANIA_07129	conserved hypothetical protein	2.77585
ANIA_02044	conserved hypothetical protein	2.77117
ANIA_07911	conserved hypothetical protein	2.74526
ANIA_08619	conserved hypothetical protein	2.72077
ANIA_07824	sterigmatocystin biosynthesis P450 monooxygenase StcB (Eurofung)	2.7171
ANIA_11267	hypothetical protein	2.70768
ANIA_08399	calcium ion P-type ATPase (Eurofung)	2.69916
ANIA_05308	conserved hypothetical protein	2.69719
ANIA_09370	MFS transporter of unkown specificity (AFU_orthologue; AFUA_5G09940)	2.68715
ANIA_07811	conserved hypothetical protein	2.68584
ANIA_02116	NAD dependent epimerase/dehydratase, putative (AFU_orthologue; AFUA_7G00180)	2.68164
ANIA_07809	conserved hypothetical protein	2.67942
ANIA_06996	ubiquinone biosynthesis protein, putative (AFU_orthologue; AFUA_4G04590)	2.6662
ANIA_03024	conserved hypothetical protein	2.66243
ANIA_02177	short chain dehydrogenase/oxidoreductase, putative (AFU_orthologue; AFUA_2G15740)	2.65042
ANIA_09253	conserved hypothetical protein	2.63832
ANIA_09314	terpene synthase family protein (AFU_orthologue; AFUA_5G15060)	2.62736
ANIA_10581	integral membrane protein (AFU_orthologue; AFUA_5G08640)	2.6236
ANIA_00294	mitochondrial integral membrane protein (AFU_orthologue; AFUA_1G03090)	2.61338
ANIA_08645	Putative Zn(II)2Cys6 transcription factor (Eurofung)	2.61303
ANIA_11013	hypothetical protein similar to VerB (Eurofung)	2.57646
ANIA_02822	MIP aquaporin (Eurofung)	2.57115
ANIA_06820	sensor histidine kinase/response regulator, putative (AFU_orthologue; AFUA_4G00660)	2.56021
ANIA_10634	RNA12 protein, putative (AFU_orthologue; AFUA_1G07350)	2.55612
ANIA_07989	phosphatidylserine decarboxylase, putative (AFU_orthologue; AFUA_1G16930)	2.54403
ANIA_05513	conserved hypothetical protein	2.53981
ANIA_05083	conserved hypothetical protein	2.53004
ANIA_08153	conserved hypothetical protein	2.52518
ANIA_05015	conidiation-specific protein 10 (Eurofung)	2.50928
ANIA_00467	hypothetical protein	2.50612
ANIA_05876	autophagy-related protein Atg22B1 (Eurofung)	2.50528
ANIA_02541	alpha-arabinofuranosidase (Eurofung)	2.50318
ANIA_03314	conserved hypothetical protein	2.4848
ANIA_07960	conserved hypothetical protein	2.48354
ANIA_07517	HypA-like protein, putative (AFU_orthologue; AFUA_5G03330)	2.47006
ANIA_09191	conserved hypothetical protein	2.46364
ANIA_03143	DUF1212 domain membrane protein Prm10, putative (AFU_orthologue; AFUA_3G13940)	2.45395
ANIA_09365	endo-1,4-beta-xylanase B precursor (Eurofung)	2.43864
ANIA_07998	conserved hypothetical protein	2.43243
ANIA_00954	heme/steroid binding domain protein, putative (AFU_orthologue; AFUA_1G16510)	2.42484
ANIA_11269	hypothetical protein	2.4226
ANIA_00758	conserved hypothetical protein	2.4195
ANIA_06869	putative agmatinase (Eurofung)	2.41911
ANIA_04888	pyruvate decarboxylase (Eurofung)	2.41501
ANIA_06792	glycerol-3-phosphate dehydrogenase (Eurofung)	2.40807
ANIA_07997	RNA polymerase III transcription factor subunit, putative (AFU_orthologue; AFUA_5G02550)	2.40161
ANIA_10655	hypothetical protein	2.40156
ANIA_00732	multidrug resistance protein (Eurofung)	2.39517
ANIA_07806	versicolorin reductase (Eurofung)	2.39159
ANIA_06995	conserved hypothetical protein	2.38221
ANIA_10135	conserved hypothetical protein	2.36842
ANIA_06397	conserved hypothetical protein	2.35798
ANIA_07808	conserved hypothetical protein	2.35662
ANIA_07683	non-classical export protein Nce102, putative (AFU_orthologue; AFUA_2G01590)	2.3563
ANIA_06390	homogentisate 1,2-dioxygenase, putative (AFU_orthologue; AFUA_6G10810)	2.35616
ANIA_03148	PH domain protein (AFU_orthologue; AFUA_3G13830)	2.3553
ANIA_06401	conserved hypothetical protein	2.3501
ANIA_07081	conserved hypothetical protein	2.34604
ANIA_11279	hypothetical protein	2.34564
ANIA_03872	hypothetical protein	2.34514
ANIA_07805	sterigmatocystin biosynthesis dehydrogenase, putative (Eurofung)	2.31365
ANIA_05764	conserved hypothetical protein	2.3054
ANIA_07059	conserved hypothetical protein	2.28273
ANIA_09131	hypothetical protein	2.28037
ANIA_03308	conserved hypothetical protein. (Eurofung)	2.27894
ANIA_07807	conserved hypothetical protein	2.2726
ANIA_07812	conserved hypothetical protein	2.27202
ANIA_07341	conserved hypothetical protein	2.25972
ANIA_05634	isocitrate lyase (Eurofung)	2.2521
ANIA_06402	conserved hypothetical protein	2.25114
ANIA_05320	GDSL-like lipase/acylhydrolase domain protein (AFU_orthologue; AFUA_2G00620)	2.25003
ANIA_08329	aryl-alcohol dehydrogenase, putative (AFU_orthologue; AFUA_4G00610)	2.24889
ANIA_07897	FAD binding domain protein (AFU_orthologue; AFUA_6G00660)	2.24841
ANIA_10500	hypothetical protein	2.24261
ANIA_03522	nitric oxide oxidoreductase (Eurofung)	2.24013
ANIA_02445	GPI anchored CFEM domain protein (AFU_orthologue; AFUA_6G10580)	2.23949
ANIA_09128	enoyl-CoA hydratase/isomerase family protein (AFU_orthologue; AFUA_8G01210)	2.23711
ANIA_06015	Ndt80 homologue ndtA (Eurofung)	2.2329
ANIA_05207	conserved hypothetical protein	2.22642
ANIA_01754	conserved hypothetical protein	2.21944
ANIA_03151	conserved hypothetical protein	2.21744
ANIA_00395	Inorganic pyrophosphatase (Eurofung)	2.21541
ANIA_06809	CRAL/TRIO domain protein (AFU_orthologue; AFUA_5G00680)	2.21357
ANIA_05159	conserved hypothetical protein	2.20997
ANIA_02488	conserved hypothetical protein	2.20907
ANIA_11021	hypothetical protein	2.20741
ANIA_07814	conserved hypothetical protein	2.18116
ANIA_07346	Putative Zn(II)2Cys6 transcription factor (Eurofung)	2.17684
ANIA_03952	ABC multidrug transporter (Eurofung)	2.1714
ANIA_02477	plasma membrane channel protein (Aqy1), putative (AFU_orthologue; AFUA_4G02970)	2.16916
ANIA_08592	conserved hypothetical protein	2.1674
ANIA_05843	phosphoenolpyruvate synthase, putative (AFU_orthologue; AFUA_5G14790)	2.15908
ANIA_11306	hypothetical protein	2.15633
ANIA_01269	mitochondrial carrier protein, putative (AFU_orthologue; AFUA_1G09980)	2.15043
ANIA_07810	conserved hypothetical protein	2.14769
ANIA_01625	conserved hypothetical protein	2.14369
ANIA_06656	endopolygalacturonase (Eurofung)	2.14368
ANIA_10025	conserved hypothetical protein	2.13594
ANIA_04636	conserved hypothetical protein	2.1321
ANIA_02974	conserved hypothetical protein	2.12002
ANIA_10533	large subunit of trehalose 6-phosphate synthase (Eurofung)	2.11916
ANIA_02466	MFS glucose transporter, putative (AFU_orthologue; AFUA_3G14170)	2.11581
ANIA_11156	conserved hypothetical protein	2.11476
ANIA_01240	ABC multidrug transporter (Eurofung)	2.11034
ANIA_04089	conserved hypothetical protein	2.10591
ANIA_06757	amino acid transporter (Eurofung)	2.09446
ANIA_11093	Putative Zn(II)2Cys6 transcription factor (Eurofung)	2.09219
ANIA_05481	Rho guanyl nucleotide exchange factor, putative (AFU_orthologue; AFUA_6G13320)	2.08793
ANIA_06000	polyketide synthase, putative (JCVI)	2.08595
ANIA_06277	MFS multidrug transporter, putative (AFU_orthologue; AFUA_2G12550)	2.08363
ANIA_05831	glutathione S-transferase (Eurofung)	2.08191
ANIA_07820	AflR, Zn(II)2Cys6 transcription factor involved in aflatoxin biosynthesis (Eurofung)	2.08047
ANIA_07186	conserved hypothetical protein	2.07821
ANIA_00563	conserved hypothetical protein	2.0765
ANIA_10250	conserved hypothetical protein	2.07321
ANIA_05321	extracellular lipase, putative (AFU_orthologue; AFUA_3G13880)	2.071
ANIA_11017	conserved hypothetical protein	2.06398
ANIA_01505	amino acid transporter (Eurofung)	2.0634
ANIA_06933	conserved hypothetical protein similar to yeast mitochondrial NAD-dependent malic enzyme (Eurofung)	2.05698
ANIA_01451	conserved hypothetical protein	2.05253
ANIA_01920	sodium ion/proton exchanger (Eurofung)	2.04939
ANIA_06487	aspartic-type endopeptidase (OpsB), putative (AFU_orthologue; AFUA_6G05350)	2.04899
ANIA_10435	cytochrome P450, putative (Eurofung)	2.04503
ANIA_10649	conserved hypothetical protein	2.03652
ANIA_04914	acetate kinase, putative (AFU_orthologue; AFUA_3G10750)	2.03511
ANIA_07816	conserved hypothetical protein	2.0341
ANIA_02010	conserved hypothetical protein	2.01875
ANIA_03885	conserved hypothetical protein	2.01363
ANIA_11431	hypothetical protein	2.0097
ANIA_07907	conserved hypothetical protein	2.00717
ANIA_00468	hypothetical protein	2.00275
ANIA_06057	cytochrome P450, putative (Eurofung)	2.00024
ANIA_03848	conserved hypothetical protein	2.00019
ANIA_07798	conserved hypothetical protein	1.99917
ANIA_03996	conserved hypothetical protein	1.99717
ANIA_05339	conserved hypothetical protein	1.99617
ANIA_04995	putative microbody (peroxisome) proliferation protein peroxin 23-like (Eurofung)	1.99446
ANIA_08195	hypothetical protein	1.99277
ANIA_02404	DUF1295 domain protein (AFU_orthologue; AFUA_8G05810)	1.99132
ANIA_10021	toxin biosynthesis regulatory protein AflJ, putative (AFU_orthologue; AFUA_4G14550)	1.98753
ANIA_01241	conserved hypothetical protein	1.98267
ANIA_05037	conserved hypothetical protein	1.98187
ANIA_00482	ubiquitin conjugating enzyme, putative (AFU_orthologue; AFUA_4G13940)	1.97727
ANIA_08713	single-stranded DNA endonuclease (Eurofung)	1.97611
ANIA_11006	hypothetical protein	1.97157
ANIA_00297	NADH-quinone oxidoreductase Pst2, putative (AFU_orthologue; AFUA_1G02820)	1.9693
ANIA_10973	citrate synthase, putative (AFU_orthologue; AFUA_2G15312)	1.95982
ANIA_11522	hypothetical protein	1.95641
ANIA_08077	multidrug efflux pump of plasma membrane (Eurofung)	1.95523
ANIA_02912	conserved hypothetical protein	1.94957
ANIA_07604	DDHD domain protein (AFU_orthologue; AFUA_2G15540)	1.94902
ANIA_10217	aldo-keto reductase (AKR13), puatative (AFU_orthologue; AFUA_7G00700)	1.94726
ANIA_10683	purine nucleoside permease, putative (AFU_orthologue; AFUA_2G00810)	1.94601
ANIA_07590	hypothetical protein similar to NADP-dependent mannitol dehydrogenase (Broad)	1.9359
ANIA_11080	DMATS type aromatic prenyltransferase, putative (JCVI)	1.93456
ANIA_05322	conserved hypothetical protein	1.92327
ANIA_04913	phosphoketolase, putative (AFU_orthologue; AFUA_3G10760)	1.9218
ANIA_07912	conserved hypothetical protein	1.91016
ANIA_03408	MFS peptide transporter Ptr2, putative (AFU_orthologue; AFUA_7G01490)	1.90885
ANIA_10895	protein kinase, putative (AFU_orthologue; AFUA_6G02590)	1.90881
ANIA_08131	conserved hypothetical protein	1.89432
ANIA_06683	conserved hypothetical protein	1.8924
ANIA_01941	conserved hypothetical protein	1.89175
ANIA_05856	CorA family metal ion transporter (Eurofung)	1.89147
ANIA_05535	cell cycle control protein (Cwf19), putative (AFU_orthologue; AFUA_4G11830)	1.87361
ANIA_10303	mitochondrial carrier protein, putative (AFU_orthologue; AFUA_2G13870)	1.87038
ANIA_08303	conserved hypothetical protein	1.86888
ANIA_10370	hypothetical protein	1.86541
ANIA_05941	conserved hypothetical protein	1.86404
ANIA_04567	conserved hypothetical protein	1.85461
ANIA_00293	ribosomal protein/carboxylic ester hydrolase (Ppe1), putative (AFU_orthologue; AFUA_1G03080)	1.85265
ANIA_00500	conserved hypothetical protein	1.852
ANIA_07592	conserved hypothetical protein	1.8442
ANIA_01607	UDP-glucose,sterol transferase, putative (AFU_orthologue; AFUA_8G06750)	1.83839
ANIA_02531	MFS multidrug transporter, putative (AFU_orthologue; AFUA_3G14560)	1.83247
ANIA_03661	toxin biosynthesis protein, putative (AFU_orthologue; AFUA_4G12320)	1.8313
ANIA_01174	ABC multidrug transporter (Eurofung)	1.82515
ANIA_00771	ABC multidrug transporter (Eurofung)	1.81704
ANIA_10452	conserved hypothetical protein similar to alkaline phytoceramidase (Eurofung)	1.80759
ANIA_08764	aromatic ring-opening dioxygenase LigB subunit, putative (AFU_orthologue; AFUA_6G02950)	1.80417
ANIA_04370	conserved hypothetical protein	1.8039
ANIA_04696	conserved hypothetical protein	1.79768
ANIA_10921	NACHT and WD domain protein (AFU_orthologue; AFUA_3G07460)	1.79477
ANIA_10928	CAF1 family ribonuclease, putative (AFU_orthologue; AFUA_2G16960)	1.79305
ANIA_05480	RNA binding protein, putative (AFU_orthologue; AFUA_6G13330)	1.79203
ANIA_10149	conserved hypothetical protein	1.79195
ANIA_02826	Putative Zn(II)2Cys6 transcription factor (Eurofung)	1.78325
ANIA_05768	FK506 suppressor Sfk1, putative (AFU_orthologue; AFUA_6G06640)	1.77231
ANIA_04711	conserved hypothetical protein	1.75868
ANIA_00742	Putative Zn(II)2Cys6 transcription factor (Eurofung)	1.75457
ANIA_01279	conserved hypothetical protein	1.75211
tmpA	integral membrane protein TmpA (Eurofung)	1.75154
ANIA_03022	tubulin-specific chaperone c, putative (AFU_orthologue; AFUA_3G08900)	1.7424
ANIA_03001	protein kinase domain-containing protein (AFU_orthologue; AFUA_3G08710)	1.74182
ANIA_05487	conserved hypothetical protein	1.73902
mpkC	hypothetical protein similar to MpkCp (Eurofung)	1.73787
ANIA_06396	Putative Zn(II)2Cys6 transcription factor (Eurofung)	1.72622
ANIA_06063	MFS transporter, putative (AFU_orthologue; AFUA_2G08910)	1.70954
ANIA_08370	conserved hypothetical protein	1.70407
ANIA_02219	integral membrane protein (AFU_orthologue; AFUA_5G07110)	1.70264
ANIA_05021	trehalose synthase (Ccg-9), putative (AFU_orthologue; AFUA_3G12100)	1.6942
ANIA_04548	F-box domain protein (AFU_orthologue; AFUA_2G02570)	1.69407
ANIA_01997	C2H2 finger domain protein, putative (AFU_orthologue; AFUA_4G10380)	1.68983
ANIA_06211	hypothetical protein similar to phospholipase A2 (Eurofung)	1.68669
ANIA_10969	conserved hypothetical protein	1.6779
ANIA_05664	conserved hypothetical protein	1.67614
ANIA_04104	conserved hypothetical protein	1.67525
ANIA_02041	conserved hypothetical protein	1.67512
ANIA_03574	conserved hypothetical protein	1.67128
ANIA_02483	conserved hypothetical protein	1.67002
ANIA_10385	hypothetical protein	1.66183
ANIA_06367	conserved hypothetical protein	1.6465
ANIA_03351	conserved hypothetical protein	1.64279
ANIA_10034	DUF775 domain protein (AFU_orthologue; AFUA_5G11100)	1.64269
ANIA_10569	conserved hypothetical protein	1.62662
ANIA_07257	conserved hypothetical protein	1.62447
ANIA_05885	alpha-1,3 glucan synthase (Eurofung)	1.62357
ANIA_05348	conserved hypothetical protein	1.62186
ANIA_10758	AAR2 family protein (AFU_orthologue; AFUA_2G10430)	1.62062
ANIA_00654	hypothetical protein similar to geranylgeranyl diphosphate synthase (Eurofung)	1.6167
ANIA_10770	RTA1 domain protein, putative (AFU_orthologue; AFUA_6G09550)	1.61516
ANIA_03182	conserved hypothetical protein	1.61288
ANIA_01144	conserved hypothetical protein	1.61259
ANIA_06049	RING finger domain protein, putative (AFU_orthologue; AFUA_2G09640)	1.60433
ANIA_10957	Putative Zn(II)2Cys6 transcription factor (Eurofung)	1.60174
ANIA_03140	hypothetical protein	1.60018
ANIA_06315	conserved hypothetical protein	1.59403
ANIA_04403	DnaJ domain protein (AFU_orthologue; AFUA_4G06920)	1.5939
ANIA_05338	flavin-binding monooxygenase-like protein (AFU_orthologue; AFUA_6G14280)	1.59365
ANIA_10056	DUF221 domain protein, putative (AFU_orthologue; AFUA_1G02130)	1.59301
ANIA_02827	calcium ion P-type ATPase (Eurofung)	1.59283
ANIA_11011	conserved hypothetical protein	1.5923
ANIA_07139	dienelactone hydrolase (AFU_orthologue; AFUA_4G03730)	1.5921
ANIA_10951	conserved hypothetical protein	1.58246
ANIA_07470	dienelactone hydrolase (AFU_orthologue; AFUA_2G05810)	1.58236
ANIA_08207	conserved hypothetical protein	1.57595
ANIA_01185	conserved hypothetical protein	1.5718
ANIA_10035	conserved hypothetical protein	1.57164
ANIA_10211	conserved hypothetical protein	1.56791
ANIA_08156	conserved hypothetical protein	1.56602
ANIA_00314	aspartatyl tRNA synthetase, hypothetical protein (Eurofung)	1.56425
ANIA_06032	folic acid synthesis protein (AFU_orthologue; AFUA_2G09840)	1.56127
ANIA_07818	conserved hypothetical protein	1.5579
ANIA_11274	conserved hypothetical protein	1.55244
ANIA_00917	RNA splicing factor (Pad-1), putative (AFU_orthologue; AFUA_1G15810)	1.55031
ANIA_08513	bis-indolylquinone synthetase (Eurofung)	1.5481
ANIA_01760	autophagy-related protein Atg12 (Eurofung)	1.54128
ANIA_06009	conserved hypothetical protein	1.53998
ANIA_05079	conserved hypothetical protein	1.53965
ANIA_04041	conserved hypothetical protein	1.53711
ANIA_02228	conserved hypothetical protein	1.53524
ANIA_06309	conserved hypothetical protein	1.52884
ANIA_01022	hypothetical protein	1.52645
ANIA_03570	conserved hypothetical protein	1.52397
ANIA_02486	conserved hypothetical protein	1.52216
ANIA_08573	conserved hypothetical protein	1.52115
ANIA_05232	4-carboxymuconolactone decarboxylase family protein (AFU_orthologue; AFUA_6G11590)	1.51988
ANIA_03114	conserved hypothetical protein	1.51658
ANIA_04164	TPR repeat protein (AFU_orthologue; AFUA_4G13180)	1.51641
ANIA_00128	Leucine carboxyl methyltransferase family (AFU_orthologue; AFUA_5G11670)	1.51541
ANIA_04931	conserved hypothetical protein	1.51238
ANIA_07184	cell cycle control protein (Cwf26), putative (AFU_orthologue; AFUA_4G03160)	1.50991
ANIA_05523	alpha,alpha-trehalose-phosphate synthase (Eurofung)	1.50747
ANIA_01753	conserved hypothetical protein	1.50693
ANIA_07343	Putative Zn(II)2Cys6 transcription factor (Eurofung)	1.50222
flbD	Myb-like DNA binding domain transcription factor, FlbD, involved in conidiophore development (Eurofung)	1.50198
ANIA_06071	DUF221 domain protein, putative (AFU_orthologue; AFUA_2G09070)	1.49512
ANIA_05896	conserved hypothetical protein	1.49366
ANIA_01242	nonribosomal peptide synthase, putative (Eurofung)	1.48725
ANIA_03875	hypothetical protein	1.48537
ANIA_00251	DnaJ domain protein (AFU_orthologue; AFUA_1G03520)	1.48402
ANIA_09369	conserved hypothetical protein	1.48157
ANIA_05257	conserved hypothetical protein	1.48037
ANIA_10780	phosphoinositide phosphatase Pten/Tep1, putative (AFU_orthologue; AFUA_2G11990)	1.4773
ANIA_09022	hypothetical protein	1.47637
ANIA_06691	conserved hypothetical protein	1.47593
ANIA_01412	LMBR1 domain protein, putative (AFU_orthologue; AFUA_8G04030)	1.47287
ANIA_07839	ABC transporter (Eurofung)	1.46969
ANIA_10483	conserved hypothetical protein	1.46833
ANIA_10645	conserved hypothetical protein	1.4664
ANIA_07158	conserved hypothetical protein	1.46548
ANIA_09401	mitochondrial enoyl reductase, putative (AFU_orthologue; AFUA_3G04150)	1.46421
ANIA_06713	DUF890 domain protein (AFU_orthologue; AFUA_7G05590)	1.46372
ANIA_05804	DDHD domain protein (AFU_orthologue; AFUA_2G07430)	1.46162
ANIA_00287	WD repeat-containing protein (AFU_orthologue; AFUA_1G02990)	1.4585
ANIA_05256	hypothetical protein	1.45831
ANIA_10638	Putative Zn(II)2Cys6 transcription factor (Eurofung)	1.44793
ANIA_01872	conserved hypothetical protein	1.44551
ANIA_10022	conserved hypothetical protein	1.44004
ANIA_05994	YjeF domain protein (AFU_orthologue; AFUA_2G10120)	1.43552
ANIA_07842	conserved hypothetical protein	1.4312
ANIA_09289	conserved hypothetical protein	1.43077
ANIA_07817	conserved hypothetical protein	1.42687
ANIA_10434	BRCT domain protein (Eurofung)	1.42175
ANIA_00806	WD repeat protein (AFU_orthologue; AFUA_1G14650)	1.41793
ANIA_10974	conserved hypothetical protein	1.41546
nopA	putative bacteriorhodopsin /opsin, nopA (Eurofung)	1.41315
ANIA_01519	RNA interference and gene silencing protein (Qde2), putative (AFU_orthologue; AFUA_8G05280)	1.40835
ANIA_10839	conserved hypothetical protein	1.40825
ANIA_06059	HVA22 domain membrane protein (AFU_orthologue; AFUA_2G09470)	1.40573
ANIA_10197	sulfonate biosynthesis enzyme, putative (AFU_orthologue; AFUA_8G04550)	1.40213
ANIA_04715	conserved hypothetical protein	1.40037
ANIA_03030	zinc-binding alcohol dehydrogenase, putative (AFU_orthologue; AFUA_8G02430)	1.39868
ANIA_06372	conserved hypothetical protein	1.39267
ANIA_00466	integral membrane protein, putative (AFU_orthologue; AFUA_1G04315)	1.39261
ANIA_02238	DnaJ domain protein Psi, putative (AFU_orthologue; AFUA_5G07340)	1.39117
ANIA_00303	conserved hypothetical protein	1.38934
ANIA_01518	Putative Zn(II)2Cys6 transcription factor (Eurofung)	1.38794
ANIA_04063	hypothetical protein	1.3871
ANIA_05846	FAD binding oxidoreductase, putative (AFU_orthologue; AFUA_4G14630)	1.38696
ANIA_03357	putative sugar transporter (MstF) (Eurofung)	1.38644
ANIA_08739	conserved hypothetical protein	1.38303
ANIA_05908	conserved hypothetical protein similar to triosephosphate isomerase (Eurofung)	1.37729
ANIA_10847	conserved hypothetical protein	1.37663
ANIA_05556	conserved hypothetical protein	1.37051
ANIA_05358	conserved hypothetical protein	1.36352
ANIA_09098	conserved hypothetical protein	1.36321
ANIA_08634	nucleoside-diphosphate-sugar epimerase, putative (AFU_orthologue; AFUA_8G07320)	1.36066
ANIA_10998	conserved hypothetical protein	1.3554
ANIA_02793	3-isopropylmalate dehydrogenase B (Broad)	1.34929
ANIA_10844	hypothetical protein similar to fructose-2,6-bisphosphatase (Eurofung)	1.3472
ANIA_06826	microfibrillar-associated protein MfaP1, putative (AFU_orthologue; AFUA_5G12890)	1.33997
ANIA_04781	Lipoyltransferase, putative (AFU_orthologue; AFUA_3G06680)	1.33581
ANIA_06058	DUF833 domain protein (AFU_orthologue; AFUA_2G09530)	1.33492
ANIA_10996	DUF323 domain protein (AFU_orthologue; AFUA_2G15650)	1.33443
ANIA_06400	FRE family ferric-chelate reductase, putative (AFU_orthologue; AFUA_1G17270)	1.33443
ANIA_00600	conserved hypothetical protein	1.33427
ANIA_08580	conserved hypothetical protein	1.33381
ANIA_01373	conserved hypothetical protein	1.33234
ANIA_11260	hypothetical protein	1.32886
laeA	hypothetical protein similar to methyltransferase (Eurofung)	1.32791
ANIA_09477	conserved hypothetical protein	1.32469
ANIA_10464	conserved hypothetical protein	1.32328
ANIA_06808	conserved hypothetical protein	1.32324
ANIA_02884	conserved hypothetical protein	1.32309
ANIA_10646	fructosamine-3-kinase, putative (AFU_orthologue; AFUA_1G07040)	1.3228
ANIA_06555	hydrolase, alpha/beta fold family, putative (AFU_orthologue; AFUA_6G04640)	1.31987
ANIA_10462	hypothetical protein	1.31945
ANIA_06728	conserved hypothetical protein	1.30964
ANIA_00585	Putative Zn(II)2Cys6 transcription factor (Eurofung)	1.30937
ANIA_02776	conserved hypothetical protein	1.30804
ANIA_03779	exopolyphosphatase, putative (AFU_orthologue; AFUA_5G03410)	1.3069
ANIA_05430	hypothetical protein	1.30667
ANIA_01663	conserved hypothetical protein	1.30494
ANIA_03876	amino acid transporter (Eurofung)	1.30017
ANIA_04889	THUMP domain protein (AFU_orthologue; AFUA_3G11060)	1.29522
ANIA_08265	conserved hypothetical protein	1.28325
ANIA_01598	cytochrome P450, putative (Eurofung)	1.28236
ANIA_00351	hypothetical protein similar to glycerol 3-phosphate dehydrogenase (Eurofung)	1.2814
ANIA_00286	conserved hypothetical protein	1.2803
ANIA_04912	RTA1 domain protein, putative (AFU_orthologue; AFUA_3G10770)	1.28012
ANIA_02410	translation initiation factor eIF-2B subunit family protein (AFU_orthologue; AFUA_2G14290)	1.27756
ANIA_03230	polyketide synthase, putative (JCVI)	1.2761
ANIA_00730	conserved hypothetical protein	1.27418
ANIA_01225	CBF/NF-Y family transcription factor, putative (AFU_orthologue; AFUA_1G10550)	1.27342
ANIA_00209	ammonium transporter, high affinity (Eurofung)	1.27096
ANIA_03664	hypothetical protein	1.26887
ANIA_06898	SNF7 family protein (AFU_orthologue; AFUA_5G13410)	1.26715
ANIA_06597	conserved hypothetical protein	1.26005
ANIA_00952	acid phosphatase, putative (AFU_orthologue; AFUA_1G16480)	1.25855
ANIA_04324	putative b-zip transcription factor (Eurofung)	1.25613
ANIA_07338	ubiquitin conjugating enzyme (UbcF), putative (AFU_orthologue; AFUA_2G16470)	1.25235
ANIA_06880	Inositol hexakisphosphate kinase (Eurofung)	1.25004
ANIA_03415	ADP-ribosylglycohydrolase family protein (AFU_orthologue; AFUA_8G01570)	1.24943
ANIA_09315	AMID-like mitochondrial oxidoreductase, putative (AFU_orthologue; AFUA_3G01290)	1.2484
ANIA_10469	oxidoreductase, short-chain dehydrogenase/reductase family (AFU_orthologue; AFUA_1G01330)	1.24757
ANIA_10769	DUF814 domain protein, putative (AFU_orthologue; AFUA_2G09170)	1.24748
ANIA_00898	conserved hypothetical protein	1.24576
ANIA_01925	conserved hypothetical protein	1.24426
ANIA_05144	hypothetical protein similar to 6-phosphofructo-2-kinase (Eurofung)	1.24335
ANIA_00097	DNA ligase (Eurofung)	1.24191
ANIA_07270	conserved hypothetical protein	1.23993
ANIA_01707	histone h1.3., putative (AFU_orthologue; AFUA_4G08295)	1.23092
ANIA_11420	hypothetical protein	1.22676
ANIA_07460	conserved hypothetical protein	1.22649
ANIA_06742	salicylate hydroxylase, putative (AFU_orthologue; AFUA_7G00590)	1.21591
ANIA_03813	Ctr copper transporter family protein (AFU_orthologue; AFUA_2G03730)	1.20775
ANIA_08518	conserved hypothetical protein	1.20742
ANIA_07779	conserved hypothetical protein	1.20704
ANIA_07821	toxin biosynthesis ketoreductase, putative (AFU_orthologue; AFUA_5G14120)	1.20297
ANIA_07335	conserved hypothetical protein	1.20088
ANIA_01059	cytosolic carnitine acetyl transferase FacC (Eurofung)	1.20027
ANIA_02465	hypothetical protein	1.19854
ANIA_03119	nucleoside-diphosphate-sugar epimerase, putative (AFU_orthologue; AFUA_3G12770)	1.19776
ANIA_09047	Putative Zn(II)2Cys6 transcription factor (Eurofung)	1.19746
ANIA_06626	integral membrane protein, Mpv17/PMP22 family, putative (AFU_orthologue; AFUA_6G03910)	1.19575
ANIA_07727	conserved hypothetical protein	1.18492
ANIA_02509	Indoleamine 2,3-dioxygenase subfamily (AFU_orthologue; AFUA_3G14250)	1.18095
ANIA_09091	conserved hypothetical protein	1.18091
ANIA_01654	hypothetical protein	1.18038
ANIA_00858	heat shock protein (Eurofung)	1.17872
ANIA_08849	conserved hypothetical protein	1.17823
ANIA_06491	nucleolus protein required for cell viability, putative (AFU_orthologue; AFUA_6G05310)	1.17555
ANIA_01996	YagE family protein (AFU_orthologue; AFUA_4G10390)	1.17242
ANIA_02942	conserved hypothetical protein	1.17138
ANIA_02476	phosphoric ester hydrolase, putative (AFU_orthologue; AFUA_4G03130)	1.16302
ANIA_00295	endoplasmic reticulum and nuclear membrane proteinc Npl4, putative (AFU_orthologue; AFUA_1G02830)	1.16098
ANIA_05110	YdiU domain protein (AFU_orthologue; AFUA_1G07640)	1.15887
ANIA_07712	NUDIX family hydrolase, putative (AFU_orthologue; AFUA_5G08235)	1.15801
ANIA_03133	conserved hypothetical protein	1.15591
ANIA_01057	DUF255 domain protein (AFU_orthologue; AFUA_1G12370)	1.15428
ANIA_09129	NRPS-like enzyme, putative (AFU_orthologue; AFUA_8G01222)	1.15159
ANIA_01942	conserved hypothetical protein	1.15011
ANIA_10906	Putative Zn(II)2Cys6 transcription factor (Eurofung)	1.14944
ANIA_03086	hypothetical protein	1.14817
ANIA_00408	Patatin-like serine hydrolase, putative (AFU_orthologue; AFUA_1G04970)	1.14626
ANIA_06260	PAPA-1-like conserved region protein (AFU_orthologue; AFUA_2G12960)	1.14559
ANIA_10403	conserved hypothetical protein	1.14286
ANIA_05165	DNA repair protein Rad26, putative (AFU_orthologue; AFUA_1G07000)	1.14133
ANIA_08738	conserved hypothetical protein	1.14112
ANIA_03751	conserved hypothetical protein	1.13877
ANIA_06137	conserved hypothetical protein	1.13646
ANIA_07031	SAC3/GANP domain protein (AFU_orthologue; AFUA_4G04110)	1.1327
ANIA_04105	erythromycin esterase, putative (AFU_orthologue; AFUA_1G05850)	1.13258
ANIA_10509	hypothetical protein	1.12554
ANIA_04110	FAD dependent oxidoreductase, putative (AFU_orthologue; AFUA_3G01002)	1.12355
ANIA_03871	conserved hypothetical protein	1.12347
ANIA_04536	serine/threonine protein kinase, putative (AFU_orthologue; AFUA_2G02850)	1.11981
ANIA_09021	conserved hypothetical protein	1.11912
ANIA_09025	Putative transcription factor with C2H2 and Zn(2)-Cys(6) DNA binding domain (Eurofung)	1.11723
ANIA_06092	conserved hypothetical protein	1.1165
ANIA_06894	peptidyl-prolyl cis-trans isomerase, putative (AFU_orthologue; AFUA_5G13350)	1.11597
ANIA_03641	thermoresistant gluconokinase family protein (AFU_orthologue; AFUA_4G12050)	1.11534
ANIA_03379	conserved hypothetical protein	1.11452
ANIA_04021	C2H2 finger domain protein, putative (AFU_orthologue; AFUA_1G03710)	1.11066
ANIA_06866	chorismate mutase (Eurofung)	1.1104
ANIA_05881	conserved hypothetical protein	1.10973
ANIA_06642	sodium ion P-type ATPase (Eurofung)	1.10921
ANIA_08418	conserved hypothetical protein	1.10839
ANIA_09476	conserved hypothetical protein	1.10405
ANIA_03132	Zn-dependent hydrolase/oxidoreductase family protein, putative (AFU_orthologue; AFUA_3G13010)	1.10288
ANIA_06756	conserved hypothetical protein	1.10232
ANIA_09510	conserved hypothetical protein	1.09904
ANIA_10111	activator of the phosphotyrosyl phosphatase activity of PP2A (Eurofung)	1.0985
ANIA_08125	Putative Zn(II)2Cys6 transcription factor (Eurofung)	1.09765
ANIA_03811	DNA excision repair protein (Rad26L), putative (AFU_orthologue; AFUA_2G03750)	1.09561
ANIA_03464	protein-L-isoaspartate O-methyltransferase (AFU_orthologue; AFUA_3G05390)	1.0947
ANIA_07507	Putative Zn(II)2Cys6 transcription factor (Eurofung)	1.09022
ANIA_03097	conserved hypothetical protein	1.08947
ANIA_05570	PHD finger domain protein (Ing1), putative (AFU_orthologue; AFUA_4G11660)	1.08724
ANIA_07640	stress response protein Rds1, putative (AFU_orthologue; AFUA_5G12490)	1.08578
otaA	ornithine aminotransferase (Eurofung)	1.08546
ANIA_01918	phosphoenolpyruvate carboxykinase (Eurofung)	1.08449
ANIA_06275	peptidase family M20/M25/M40 protein (AFU_orthologue; AFUA_2G12570)	1.0841
ANIA_06001	metallo-beta-lactamase domain protein (AFU_orthologue; AFUA_7G00120)	1.08386
ANIA_04461	G-patch domain protein (Spp2), putative (AFU_orthologue; AFUA_4G07550)	1.08313
ANIA_04161	DUF159 domain protein (AFU_orthologue; AFUA_4G13150)	1.0819
ANIA_07714	conserved hypothetical protein	1.08072
ANIA_04733	signal transduction protein Syg1, putative (AFU_orthologue; AFUA_5G09320)	1.0805
ANIA_10043	ATPase (Eurofung)	1.07944
ANIA_02064	NRPS-like enzyme, putative (JCVI)	1.07936
ANIA_01338	GPI anchored serine-threonine rich protein (AFU_orthologue; AFUA_1G09510)	1.07266
ANIA_01615	conserved hypothetical protein	1.07012
ANIA_09134	rhamnogalacturonan hydrolase (Eurofung)	1.0697
ANIA_04944	conserved hypothetical protein	1.06952
ANIA_07172	conserved hypothetical protein	1.06371
ANIA_00328	conserved hypothetical protein	1.06213
ANIA_10824	6-phosphofructo-2-kinase, putative (AFU_orthologue; AFUA_6G05100)	1.0556
ANIA_06114	terminal deoxynucleotidyl transferase, putative (AFU_orthologue; AFUA_2G08840)	1.05506
ANIA_02962	GABA transporter, permease (Eurofung)	1.05481
ANIA_06816	conserved hypothetical protein	1.05284
ANIA_00378	conserved hypothetical protein	1.0489
ANIA_01839	conserved hypothetical protein	1.04739
ANIA_04474	conserved hypothetical protein	1.04645
ANIA_01266	DEAD/DEAH box RNA helicase (AFU_orthologue; AFUA_1G10050)	1.04635
ANIA_06565	conserved hypothetical protein	1.04255
ANIA_01103	acetoacetyl-CoA synthase (AFU_orthologue; AFUA_1G11880)	1.04215
ANIA_01691	conserved hypothetical protein	1.03301
ANIA_04740	hypothetical protein similar to N-succinyl-5-aminoimidazole-4-carboxamide ribotide synthetase (Eurofung)	1.02866
ANIA_01250	hypothetical protein	1.02771
ANIA_07611	pyruvate formate lyase activating enzyme, putative (AFU_orthologue; AFUA_2G15630)	1.02769
ANIA_03197	dihydrofolate reductase family protein (AFU_orthologue; AFUA_8G06820)	1.02754
ANIA_01297	Golgi traffic protein SFT2, putative (AFU_orthologue; AFUA_1G09680)	1.02706
ANIA_00135	actin cytoskeleton organization protein (Cro1), putative (AFU_orthologue; AFUA_5G11600)	1.02468
ANIA_06203	conserved hypothetical protein	1.02108
ANIA_08574	conserved hypothetical protein	1.01383
ANIA_04374	conserved hypothetical protein	1.0102
ANIA_07085	beta-lactamase (AFU_orthologue; AFUA_5G09790)	1.00796
ANIA_01631	methionine transporter (Eurofung)	1.00727
ANIA_05016	conserved hypothetical protein	1.00694
ANIA_00987	N-acetyltransferase, GNAT family, putative (AFU_orthologue; AFUA_3G00765)	-1.00071
ANIA_00084	Ran-specific GTPase-activating protein 1, putative (AFU_orthologue; AFUA_5G12180)	-1.00288
ANIA_06622	conserved hypothetical protein	-1.00593
ANIA_04252	high expression lethality protein Hel10, putative (AFU_orthologue; AFUA_1G06580)	-1.0064
ANIA_08182	septin Cdc12 (putative) (Eurofung)	-1.00774
ANIA_07193	D-xylose reductases (Eurofung)	-1.00784
uncB	kineisn class 3 (Kif1/Unc-104 group) (Eurofung)	-1.00794
ANIA_01923	alanine transaminase (Eurofung)	-1.00803
ANIA_04341	conserved hypothetical protein	-1.01098
ANIA_04255	conserved hypothetical protein similar to hexokinase (Eurofung)	-1.01237
ANIA_08074	MATH and UCH domain protein, putaitve (AFU_orthologue; AFUA_5G01750)	-1.01383
ANIA_08605	peptidyl-prolyl cis-trans isomerase/cyclophilin, putative (AFU_orthologue; AFUA_3G07430)	-1.01401
ANIA_05763	MFS transporter, putative (AFU_orthologue; AFUA_6G06680)	-1.01453
ANIA_05648	conserved hypothetical protein	-1.01455
ANIA_08484	cell wall serine-threonine-rich galactomannoprotein Mp1 (AFU_orthologue; AFUA_4G03240)	-1.01781
ANIA_06160	WD repeat protein (AFU_orthologue; AFUA_2G08390)	-1.01831
ANIA_06534	hypothetical protein similar to MIPC synthase (Eurofung)	-1.01904
ANIA_09474	aldo-keto reductase, putative (AFU_orthologue; AFUA_4G11260)	-1.01994
ANIA_10555	conserved hypothetical protein	-1.02101
ANIA_06353	acetyltransferase, GNAT family family (AFU_orthologue; AFUA_3G07750)	-1.02105
ANIA_01481	MFS transporter, putative (AFU_orthologue; AFUA_5G14490)	-1.02269
ANIA_11166	TINA (Eurofung)	-1.02328
ANIA_10570	low molecular weight phosphotyrosine protein phosphatase, putative (AFU_orthologue; AFUA_2G01880)	-1.02329
ANIA_04390	GPI-anchored cell wall organization protein Ecm33 (AFU_orthologue; AFUA_4G06820)	-1.02542
ANIA_05116	cell polarity protein (Alp11), putative (AFU_orthologue; AFUA_1G07580)	-1.02728
ANIA_00228	DNA replication licensing factor Mcm6, putative (AFU_orthologue; AFUA_5G10890)	-1.02933
ANIA_09501	conserved hypothetical protein	-1.02944
ANIA_06265	small nucleolar ribonucleoprotein complex subunit, putative (AFU_orthologue; AFUA_2G12890)	-1.03214
ANIA_02525	Pyridoxal-phosphate dependent enzyme, putative (AFU_orthologue; AFUA_3G14470)	-1.03289
ANIA_01953	Arp1 subunit of dynactin (Eurofung)	-1.03307
ANIA_01993	aspartate transaminase, mitochondrial (Eurofung)	-1.03425
ANIA_01424	conserved hypothetical protein	-1.03479
ANIA_00324	conserved hypothetical protein	-1.03574
ANIA_00179	oxidoreductase, short chain dehydrogenase/reductase family (AFU_orthologue; AFUA_5G11240)	-1.0364
ANIA_02249	integral membrane protein (AFU_orthologue; AFUA_5G06670)	-1.03814
ANIA_09458	Putative Zn(II)2Cys6 transcription factor (Eurofung)	-1.03879
ANIA_04947	hypothetical protein similar to dolichol phosphate mannose synthase (Eurofung)	-1.03928
ANIA_09083	adenine phosphoribosyltransferase 1 (AFU_orthologue; AFUA_7G02310)	-1.04017
ANIA_00272	Phosphotransferase enzyme family domain protein (AFU_orthologue; AFUA_1G02880)	-1.04046
ANIA_02241	putative Zn(II)2Cys6 transcription factor (Eurofung)	-1.04055
ANIA_06409	conserved hypothetical protein	-1.04098
ANIA_01122	60S ribosomal protein L1 (AFU_orthologue; AFUA_1G11710)	-1.04352
ANIA_06337	conserved hypothetical protein	-1.04445
ANIA_03789	DUF52 domain protein (AFU_orthologue; AFUA_2G03970)	-1.0459
ANIA_03263	conserved hypothetical protein	-1.04723
ANIA_03671	putative GPI-anchored protein (Eurofung)	-1.04882
ANIA_08102	aspartic-type endopeptidase, putative (AFU_orthologue; AFUA_3G01220)	-1.05017
ANIA_10764	enoyl-CoA hydratase (AFU_orthologue; AFUA_2G10650)	-1.05063
ANIA_04378	MFS monosaccharide transporter, putative (AFU_orthologue; AFUA_4G06630)	-1.05152
ANIA_02667	Putative Zn(II)2Cys6 transcription factor (Eurofung)	-1.05264
ANIA_00698	SH3 domain protein (AFU_orthologue; AFUA_1G13610)	-1.05378
ANIA_05594	conserved hypothetical protein	-1.05396
ANIA_10743	BAR domain protein (AFU_orthologue; AFUA_2G11475)	-1.056
ANIA_10755	catalytic subunit of the DNA polymerase alpha-primase complex (Eurofung)	-1.0594
ANIA_00364	Putative Zn(II)2Cys6 transcription factor (Eurofung)	-1.06199
ANIA_05204	hypothetical protein	-1.06247
ANIA_09423	conserved hypothetical protein	-1.06296
ANIA_02858	NAD binding Rossmann fold oxidoreductase, putative (AFU_orthologue; AFUA_3G11930)	-1.06508
ANIA_07936	MFS transporter, putative (AFU_orthologue; AFUA_5G01520)	-1.06564
ANIA_08501	C6 finger domain protein, putative (AFU_orthologue; AFUA_1G01560)	-1.06607
ANIA_04446	endosomal cargo receptor (Erp5), putative (AFU_orthologue; AFUA_4G07390)	-1.0666
ANIA_07552	HLH transcription factor (Hpa3), putative (AFU_orthologue; AFUA_2G14800)	-1.06801
ANIA_08166	conserved hypothetical protein	-1.06808
amdR	amdR, Zn(II)2Cys6 transcription factor, Acetamidase regulatory protein (Eurofung)	-1.06928
ANIA_04124	GABA transporter, putative (Eurofung)	-1.0694
ANIA_01061	GABA transporter (Eurofung)	-1.07103
ANIA_10600	Putative Zn(II)2Cys6 transcription factor (Eurofung)	-1.07538
ANIA_06717	malate dehydrogenase (Eurofung)	-1.07576
ANIA_02990	conserved hypothetical protein	-1.07612
ANIA_05828	cytochrome b5, putative (AFU_orthologue; AFUA_2G07720)	-1.07641
ANIA_09156	endonuclease/exonuclease/phosphatase family protein (AFU_orthologue; AFUA_3G09210)	-1.07649
ANIA_07012	homeobox transcription factor, putative (AFU_orthologue; AFUA_4G04320)	-1.07668
ANIA_04235	Mn2+ homeostasis protein (Per1), putative (AFU_orthologue; AFUA_1G06200)	-1.07773
ANIA_05658	gamma-glutamyltranspeptidase (AFU_orthologue; AFUA_4G13580)	-1.07991
ANIA_05617	DNA replication ATPase (Eurofung)	-1.0809
nudC	nuclear movement protein NudC (Eurofung)	-1.08425
ANIA_04695	woronin body major protein (Eurofung)	-1.08489
ANIA_03033	DNA primase subunit Pri1, putative (AFU_orthologue; AFUA_3G09020)	-1.08508
ANIA_09094	UDP-N-acetylglucosamine pyrophosphorylase (Eurofung)	-1.08616
ANIA_04369	Ras guanine-nucleotide exchange protein, putative (AFU_orthologue; AFUA_4G06570)	-1.08851
ANIA_02017	alpha-1,4-glucosidase (Eurofung)	-1.08893
ANIA_00485	CRAL/TRIO domain protein (AFU_orthologue; AFUA_4G13930)	-1.09405
ANIA_01704	dioxygenase, putative (AFU_orthologue; AFUA_2G14410)	-1.09557
ANIA_01864	conserved hypothetical protein	-1.1002
ANIA_00666	6-hexanolactone hydrolase, putative (AFU_orthologue; AFUA_1G13270)	-1.10247
ANIA_01182	tubulin beta-1 chain (Eurofung)	-1.10292
ANIA_03459	glutamate carboxypeptidase, putative (AFU_orthologue; AFUA_3G05450)	-1.10476
ANIA_00131	secretory pathway protein Ssp120, putative (AFU_orthologue; AFUA_5G11640)	-1.10747
ANIA_10723	N-acetyltransferase family protein, putative (AFU_orthologue; AFUA_4G10930)	-1.10912
ANIA_06949	conserved hypothetical protein	-1.11027
ANIA_10848	ribonucleoprotein, putative (AFU_orthologue; AFUA_7G05810)	-1.11071
ANIA_10838	conserved hypothetical protein	-1.11076
ANIA_07146	sterol 24-c-methyltransferase, putative (AFU_orthologue; AFUA_4G03630)	-1.11115
ANIA_02137	G2/mitotic-specific cyclin (Clb3), putative (AFU_orthologue; AFUA_2G16150)	-1.11394
ANIA_04031	oligosaccharyl transferase subunit Dad1, putative (AFU_orthologue; AFUA_1G03810)	-1.11546
ANIA_00576	phosphoinositide-3-kinase, regulatory protein Vps15 (Eurofung)	-1.11633
ANIA_05618	Spindle pole body protein An-Cdc31 (Eurofung)	-1.11848
ANIA_00902	Putative Zn(II)2Cys6 transcription factor (Eurofung)	-1.11897
ANIA_05603	conserved hypothetical protein	-1.11941
ANIA_09080	L-PSP endoribonuclease family protein (Hmf1), putative (AFU_orthologue; AFUA_7G02340)	-1.11994
ANIA_07443	DUF907 domain protein (AFU_orthologue; AFUA_2G06100)	-1.12095
ANIA_04015	eukaryotic translation initiation factor 5A-2 (Broad)	-1.12238
ANIA_01397	conserved hypothetical protein	-1.12418
ANIA_05191	conserved hypothetical protein	-1.12422
ANIA_09470	uricase (Eurofung)	-1.12868
ANIA_04345	conserved hypothetical protein	-1.12894
ANIA_03250	Putative Zn(II)2Cys6 transcription factor (Eurofung)	-1.1301
ANIA_00417	translocon protein Sec61beta, putative (AFU_orthologue; AFUA_1G04890)	-1.13196
ANIA_07580	C2H2 finger domain protein, putative (AFU_orthologue; AFUA_2G15110)	-1.13332
ANIA_10003	GTP binding protein (GTPBP1), putative (AFU_orthologue; AFUA_5G12580)	-1.13507
ANIA_03796	hypothetical protein	-1.1384
ANIA_00302	cell cycle inhibitor Nif1, putative (AFU_orthologue; AFUA_1G02760)	-1.14157
ANIA_03670	conserved hypothetical protein	-1.14212
ANIA_08019	Pfs, NACHT and Ankyrin domain protein (AFU_orthologue; AFUA_1G01020)	-1.14257
ANIA_00057	tyrosyl-tRNA synthetase, putative (Eurofung)	-1.14317
ANIA_10916	conserved hypothetical protein	-1.14636
ANIA_06418	MFS transporter, putative (AFU_orthologue; AFUA_2G17840)	-1.14739
ANIA_04223	conserved hypothetical protein	-1.14753
ANIA_07436	protein disulfide isomerase A (Eurofung)	-1.1486
ANIA_11054	alpha glucosidase II, alpha subunit, putative (AFU_orthologue; AFUA_5G03500)	-1.14978
ANIA_06825	transport protein particle (TRAPP) complex subunit TRS31, putative (Eurofung)	-1.14991
ANIA_04923	hydroxymethylglutaryl-CoA synthase, expressed (Eurofung)	-1.15013
ANIA_07191	GPI-anchored cell wall protein Pst1, putative (AFU_orthologue; AFUA_6G10290)	-1.15328
ANIA_10599	mandelate racemase/muconate lactonizing enzyme family protein (AFU_orthologue; AFUA_1G05520)	-1.15702
ANIA_08083	MFS multidrug transporter, putative (AFU_orthologue; AFUA_5G01350)	-1.15712
ANIA_03469	histone H2B.1 (Broad)	-1.15832
ANIA_03363	Kinesin bimC (Eurofung)	-1.15894
ANIA_10280	transcriptional elongation protein Spt4, putative (AFU_orthologue; AFUA_5G06690)	-1.15894
ANIA_02344	MFS transporter, putative (AFU_orthologue; AFUA_6G00710)	-1.16209
ANIA_05832	Ras small monomeric GTPase RasB (AFU_orthologue; AFUA_2G07770)	-1.16446
ANIA_06329	fermentation associated protein (Csf1), putative (AFU_orthologue; AFUA_2G13520)	-1.16606
ANIA_10108	transcriptional regulator, putative (AFU_orthologue; AFUA_5G13800)	-1.16767
ANIA_01503	dihydrodipicolinate synthetase family protein (AFU_orthologue; AFUA_8G05040)	-1.1683
biA	probable bifunctional dethiobiotin synthetase/adenosylmethionine-8-amino-7-oxononanoate aminotransferase (Eurofung)	-1.16981
ANIA_02234	conserved hypothetical protein	-1.17255
ANIA_00592	RNA binding protein MSSP-2, putative (AFU_orthologue; AFUA_6G11030)	-1.17479
ANIA_05752	RNA polymerase II mediator complex subunit Srb5, putative (AFU_orthologue; AFUA_6G06830)	-1.18146
ANIA_02881	conserved hypothetical protein	-1.18233
ANIA_00582	possible replication factor-a protein (AFU_orthologue; AFUA_6G11130)	-1.18339
ANIA_02091	tyrosine decarboxylase, putative (AFU_orthologue; AFUA_2G04980)	-1.185
ANIA_08012	polyprenyl synthetase (Eurofung)	-1.18579
ANIA_06645	probable 8-amino-7-oxononanoate synthase (Eurofung)	-1.18668
ANIA_01378	hypothetical protein	-1.18711
ANIA_01563	dehydrogenase, putative (AFU_orthologue; AFUA_8G05760)	-1.18781
ANIA_01295	ankyrin repeat protein (AFU_orthologue; AFUA_1G09700)	-1.19316
ANIA_08912	myo-inositol transporter (AFU_orthologue; AFUA_2G07910)	-1.19601
ANIA_11150	conserved hypothetical protein	-1.19729
ANIA_08040	phosphate transporter (Pho88), putative (AFU_orthologue; AFUA_5G01960)	-1.20037
ANIA_03124	kinesin class 6 (MKLP1/Kif23 group) (Eurofung)	-1.20085
ANIA_08968	isoflavone reductase family protein (AFU_orthologue; AFUA_1G12510)	-1.20196
ANIA_11008	squalene monooxygenase Erg1 (AFU_orthologue; AFUA_5G07780)	-1.20212
ANIA_04339	conserved hypothetical protein	-1.20471
ANIA_02689	nuclear pore complex subunit Nup133, putative (AFU_orthologue; AFUA_5G14040)	-1.2073
ANIA_06769	conserved hypothetical protein	-1.20807
ANIA_11125	glycyl-tRNA synthetase (AFU_orthologue; AFUA_5G05920)	-1.2086
ANIA_08497	DUF636 domain protein (AFU_orthologue; AFUA_3G01340)	-1.21868
ANIA_03643	endosomal peripheral membrane protein (Mon2), putative (AFU_orthologue; AFUA_4G12070)	-1.21918
ANIA_08194	endosomal cargo receptor (Erp3), putative (AFU_orthologue; AFUA_5G03260)	-1.22152
ANIA_06091	Putative Zn(II)2Cys6 transcription factor (Eurofung)	-1.22221
ANIA_00414	calmodulin-binding protein Sha1, putative (AFU_orthologue; AFUA_1G04920)	-1.22244
ANIA_04602	prefoldin subunit 3, putative (AFU_orthologue; AFUA_2G02230)	-1.22993
ANIA_10612	fumarylacetoacetate hydrolase family protein (AFU_orthologue; AFUA_1G02370)	-1.23594
ANIA_05305	DUF1680 domain protein (AFU_orthologue; AFUA_1G08910)	-1.2381
ANIA_03075	Putative Zn(II)2Cys6 transcription factor (Eurofung)	-1.23921
ANIA_05007	class II aldolase/adducin domain protein (AFU_orthologue; AFUA_3G09800)	-1.2393
ANIA_10475	tryptophanyl-tRNA synthetase (AFU_orthologue; AFUA_2G01640)	-1.24248
ANIA_02264	Sad1/UNC domain protein (AFU_orthologue; AFUA_5G06480)	-1.24387
ANIA_08241	Nucleoside transporter family (AFU_orthologue; AFUA_5G03760)	-1.24575
ANIA_03037	carboxylesterase, putative (AFU_orthologue; AFUA_3G09070)	-1.24671
ANIA_08111	Putative Zn(II)2Cys6 transcription factor (Eurofung)	-1.24788
ANIA_05470	conserved hypothetical protein	-1.25324
ANIA_11582	hypothetical protein	-1.25704
ANIA_08338	cytochrome P450, putative (Eurofung)	-1.25784
ANIA_03431	nicotinate-nucleotide diphosphorylase (Eurofung)	-1.26131
ANIA_01425	farB, Zn(II)2Cys6 transcription factor, involved in short chain fatty acid catabolism (Eurofung)	-1.26326
ANIA_02140	translocon-associated protein, alpha subunit, putative (AFU_orthologue; AFUA_2G16120)	-1.2654
ANIA_07632	formaldehyde dehydrogenase (AFU_orthologue; AFUA_2G01040)	-1.2656
ANIA_09136	hypothetical protein	-1.2667
ANIA_05265	conserved hypothetical protein	-1.26935
ANIA_06973	C-4 methyl sterol oxidase Erg25, putative (AFU_orthologue; AFUA_4G04820)	-1.27193
ANIA_04467	hypothetical protein similar to cyclophilin B (Eurofung)	-1.27236
ANIA_07890	glucose oxidase precursor goxC-Aspergillus niger [putative sequencing error] (ANG_orthologue; An01g14740	-1.27605
ANIA_00751	integral membrane protein Pth11-like, putative (AFU_orthologue; AFUA_1G14080)	-1.27624
ANIA_00232	urease accessory protein UreG, putative (AFU_orthologue; AFUA_2G12900)	-1.27652
ANIA_10122	3-ketoacyl-acyl carrier protein reductase, putative (AFU_orthologue; AFUA_1G14380)	-1.27799
ANIA_10278	electron transfer flavoprotein, beta subunit, putative (AFU_orthologue; AFUA_5G07300)	-1.27837
ANIA_08486	conserved hypothetical protein	-1.28086
ANIA_05510	conserved hypothetical protein	-1.28099
ANIA_05378	siderochrome-iron transporter Sit1, putative (AFU_orthologue; AFUA_7G06060)	-1.28381
ANIA_01037	hypothetical protein similar to oleate delta-12 desaturase (Eurofung)	-1.2853
ANIA_01726	hypothetical protein similar to 2-oxo acid dehydrogenase, E1 component alpha subunit (Eurofung)	-1.29256
ANIA_08545	conserved hypothetical protein	-1.29518
ANIA_03974	conserved hypothetical protein	-1.30092
pyroA	pyridoxine biosynthesis protein (AFU_orthologue; AFUA_5G08090)	-1.30277
ANIA_07108	conserved hypothetical protein	-1.30356
ANIA_01540	integral membrane protein (AFU_orthologue; AFUA_8G05510)	-1.30875
ANIA_06410	conserved hypothetical protein	-1.30921
ANIA_02582	hypothetical protein	-1.31191
ANIA_06812	conserved hypothetical protein	-1.32142
ANIA_07648	MFS transporter, putative (AFU_orthologue; AFUA_2G00840)	-1.32184
ANIA_10762	thiamin biosynthesis protein (Thi-4), putative (AFU_orthologue; AFUA_2G10740)	-1.3224
ANIA_05048	homeobox transcription factor, putative (AFU_orthologue; AFUA_3G12160)	-1.32334
ANIA_02944	TamA, Zn(II)2Cys6 transcription factor, involved in ammonium regulation. (Eurofung)	-1.32606
ANIA_08977	hypothetical protein AkeP (Eurofung)	-1.32907
ANIA_10481	conserved hypothetical protein	-1.33179
ANIA_00389	conserved hypothetical protein	-1.3326
ANIA_04332	ceramide synthase BarA (Eurofung)	-1.33575
ANIA_01689	aldehyde dehydrogenase family (Eurofung)	-1.34239
ANIA_06592	conserved hypothetical protein	-1.34603
ANIA_04671	conserved hypothetical protein	-1.34772
ANIA_06539	conserved hypothetical protein	-1.34913
ANIA_00937	Putative Zn(II)2Cys6 transcription factor (Eurofung)	-1.35115
ANIA_02343	nitroreductase family protein, putative (AFU_orthologue; AFUA_5G09910)	-1.35332
ANIA_03638	conserved hypothetical protein	-1.35667
ANIA_09397	bZIP transcription factor HacA (Eurofung)	-1.35694
ANIA_00658	copper-activated transcription factor GRISEA, putative (AFU_orthologue; AFUA_1G13190)	-1.35763
ANIA_04589	protein translocation complex subunit Sss1, putative (AFU_orthologue; AFUA_3G06901)	-1.35965
ANIA_02685	conserved hypothetical protein	-1.36343
ANIA_00354	hypothetical protein similar to phe-inhibited DAHP synthase (Eurofung)	-1.36404
ANIA_02784	conserved hypothetical protein	-1.36612
ANIA_03497	cytochrome P450, putative (Eurofung)	-1.36753
ANIA_01477	beta-1,4-xylosidase (Eurofung)	-1.36859
ANIA_01342	hypothetical alanine--glyoxylate aminotransferase (Eurofung)	-1.3709
ANIA_03911	Putative Zn(II)2Cys6 transcription factor (Eurofung)	-1.37214
ANIA_02662	conserved hypothetical protein	-1.37456
ANIA_06699	electron transfer flavoprotein alpha subunit, putative (AFU_orthologue; AFUA_7G05470)	-1.37545
ANIA_06778	phthalate transporter, putative (AFU_orthologue; AFUA_4G03750)	-1.37631
ANIA_07367	nitrilase (AFU_orthologue; AFUA_6G13450)	-1.3785
ANIA_07739	conserved hypothetical protein	-1.38325
ANIA_06271	conserved hypothetical protein	-1.38699
ANIA_01845	secretory component protein shr3, putative (AFU_orthologue; AFUA_4G09660)	-1.38803
ANIA_08028	alpha/beta hydrolase, putative (AFU_orthologue; AFUA_5G02310)	-1.3888
ANIA_06732	Myosin light chain, putative (Eurofung)	-1.39117
ANIA_10603	conserved hypothetical protein	-1.39209
ANIA_07766	PQ loop repeat protein (AFU_orthologue; AFUA_5G08410)	-1.39358
ANIA_04151	steroid monooxygenase, putative (AFU_orthologue; AFUA_8G00440)	-1.39569
ANIA_01490	GPI anchored glycoprotein, putative (AFU_orthologue; AFUA_8G04860)	-1.40086
ANIA_11190	conserved hypothetical protein	-1.40215
ANIA_10773	hypothetical protein	-1.40302
ANIA_02424	beta-N-hexosaminidase, putative (AFU_orthologue; AFUA_2G00640)	-1.40456
ANIA_00423	NAD(P)H-dependent D-xylose reductase (Eurofung)	-1.40471
ANIA_06371	conserved hypothetical protein	-1.40604
ANIA_05408	RNAse III, putative (AFU_orthologue; AFUA_3G03050)	-1.4092
ANIA_08899	1-aminocyclopropane-1-carboxylate deaminase, putative (AFU_orthologue; AFUA_2G01030)	-1.41041
ANIA_09019	conserved hypothetical protein	-1.41114
ANIA_10255	conserved hypothetical protein	-1.41191
ANIA_02745	N-acetyltransferase (Nat5), putative (AFU_orthologue; AFUA_1G05180)	-1.41548
ANIA_05192	long-chain fatty acid transporter, putative (AFU_orthologue; AFUA_6G07270)	-1.42388
ANIA_07631	phenylacetyl-CoA ligase (AFU_orthologue; AFUA_5G07410)	-1.42452
ANIA_07722	glutamate N-acetyltransferase (Eurofung)	-1.42458
ANIA_02484	putative profilin homolog (Eurofung)	-1.4255
ANIA_02862	EB1 homolog (Eurofung)	-1.42766
ANIA_05834	GPI anchored protein, putative (AFU_orthologue; AFUA_2G07800)	-1.42767
ANIA_06405	secreted glycosyl hydrolase, putative (AFU_orthologue; AFUA_4G14420)	-1.43378
ANIA_09172	UDP-glucose dehydrogenase Ugd1, putative (AFU_orthologue; AFUA_8G00920)	-1.43491
ANIA_01427	DUF895 domain membrane protein (AFU_orthologue; AFUA_8G04110)	-1.43779
ANIA_06747	Putative transcription factor with C2H2 and Zn(2)-Cys(6) DNA binding domain (Eurofung)	-1.4425
ANIA_10299	aromatic-L-amino-acid decarboxylase, putative (AFU_orthologue; AFUA_3G02240)	-1.44551
ANIA_06168	hypothetical protein similar to NADP-dependent malic enzyme (Eurofung)	-1.44554
ANIA_05032	conserved hypothetical protein	-1.44621
ANIA_08463	conserved hypothetical protein	-1.44648
ANIA_02544	conserved hypothetical protein	-1.45093
ANIA_06918	conserved hypothetical protein	-1.45095
ANIA_07976	conserved hypothetical protein	-1.45406
ANIA_11168	cystathionine gamma-synthase (AFU_orthologue; AFUA_7G01590)	-1.45809
ANIA_03598	FKBP12-like, peptidyl cis-trans isomerase, TOR signaling pathway (Eurofung)	-1.46061
ANIA_00824	acyl-CoA dehydrogenase, putative (AFU_orthologue; AFUA_1G14850)	-1.46192
ANIA_04599	RNA processing protein Grc3, putative (AFU_orthologue; AFUA_2G02190)	-1.46738
ANIA_10694	hypothetical protein	-1.46863
ANIA_05300	aconitate hydratase, putative (Eurofung)	-1.46945
ANIA_03184	aldose 1-epimerase, putative (AFU_orthologue; AFUA_3G13240)	-1.4699
ANIA_03946	hypothetical protein similar to spindle assembly checkpoint protein SLDA (Eurofung)	-1.47165
ANIA_05929	C2H2 transcription factor (Con7), putative (AFU_orthologue; AFUA_2G10770)	-1.47205
ANIA_01128	conserved hypothetical protein	-1.47279
ANIA_03196	unsaturated rhamnogalacturonan hydrolase (Eurofung)	-1.47944
ANIA_10575	hypothetical protein	-1.47954
ANIA_11110	alanyl-tRNA synthetase, putative (AFU_orthologue; AFUA_8G07110)	-1.48145
ANIA_08629	DUF521 domain protein (AFU_orthologue; AFUA_6G00490)	-1.48406
ANIA_07786	conserved hypothetical protein	-1.48613
ANIA_06031	oxidoreductase, 2-nitropropane dioxygenase family, putative (AFU_orthologue; AFUA_2G09850)	-1.48653
ANIA_02824	glycosyl hydrolase, putative (AFU_orthologue; AFUA_5G03830)	-1.48793
ANIA_04340	4F5 domain protein (AFU_orthologue; AFUA_4G06320)	-1.48991
ANIA_01150	acetylornithine aminotransferase, ornithine transaminase (Eurofung)	-1.49238
ANIA_07246	conserved hypothetical protein	-1.49385
ANIA_00316	tubulin alpha chain (Eurofung)	-1.49733
ANIA_04690	hypothetical protein similar to 3-methylcrotonyl-CoA carboxylase biotin-containing subunit (Eurofung)	-1.50787
ANIA_10725	hypothetical protein	-1.51101
ANIA_06529	serine-rich protein, putative (AFU_orthologue; AFUA_6G04880)	-1.51558
ANIA_11103	MFS drug efflux pump, putative (AFU_orthologue; AFUA_6G02400)	-1.52309
ANIA_07357	conserved hypothetical protein	-1.52455
ANIA_07975	conserved hypothetical protein	-1.52737
ANIA_08024	hydrolase, carbon-nitrogen family, putative (AFU_orthologue; AFUA_5G02350)	-1.52909
ANIA_08298	Putative Zn(II)2Cys6 transcription factor (Eurofung)	-1.53043
ANIA_01302	conserved hypothetical protein	-1.53179
ANIA_10323	oxidoreductase, 2OG-Fe(II) oxygenase family, putative (AFU_orthologue; AFUA_3G14880)	-1.53179
ANIA_01899	4-hydroxyphenylpyruvate dioxygenase (Eurofung)	-1.535
ANIA_02040	cytochrome P450, putative (Eurofung)	-1.53964
ANIA_02243	carbamoyl-phosphate synthase, small subunit (Eurofung)	-1.5445
ANIA_02062	hypothetical protein similar to bipA (Eurofung)	-1.54952
ANIA_05644	aldehyde dehydrogenase, putative (AFU_orthologue; AFUA_4G13500)	-1.55617
ANIA_01868	Fe-containing alcohol dehydrogenase, putative (AFU_orthologue; AFUA_2G04520)	-1.55882
ANIA_09000	MFS transporter, putative (AFU_orthologue; AFUA_3G14670)	-1.56081
ANIA_06412	MFS multidrug transporter, putative (AFU_orthologue; AFUA_2G00780)	-1.56141
ANIA_02016	AmyR, Zn(II)2Cys6 transcription factor involved in starch metabolism (Eurofung)	-1.56187
ANIA_01866	conserved hypothetical protein	-1.56809
ANIA_05057	protein-tyrosine phosphatase, putative (AFU_orthologue; AFUA_3G12250)	-1.57438
ANIA_02335	oxidoreductase, acting on the CH-OH group of donors, NAD or NADP as acceptor (AFU_orthologue; AFUA_5G10280)	-1.5746
ANIA_01515	hypothetical protein	-1.57475
ANIA_04603	allantoinase (Eurofung)	-1.5753
ANIA_08606	hypothetical polysaccharide deacetylase (Eurofung)	-1.57624
ANIA_07795	conserved hypothetical protein	-1.58034
ANIA_03299	glutathione S-transferase, putative (AFU_orthologue; AFUA_2G00590)	-1.59041
ANIA_00792	conserved hypothetical protein	-1.59727
ANIA_10550	Putative Zn(II)2Cys6 transcription factor (Eurofung)	-1.59814
ANIA_10011	succinate semialdehyde dehydrogenase (Eurofung)	-1.60314
ANIA_01071	conserved hypothetical protein	-1.60719
ANIA_06338	hypothetical amino acid aminotransferase (Eurofung)	-1.60878
ANIA_08644	conserved hypothetical protein	-1.60893
ANIA_06620	endo-1,3(4)-beta-glucanase, putative (AFU_orthologue; AFUA_6G14540)	-1.61569
ANIA_04815	extracellular serine-rich protein (AFU_orthologue; AFUA_6G00670)	-1.61594
ANIA_11220	cytochrome P450, putative (Eurofung)	-1.61969
ANIA_06868	conserved hypothetical protein	-1.62161
ANIA_09028	conserved hypothetical protein	-1.62191
ANIA_00856	choline transporter (Eurofung)	-1.62282
ANIA_01619	conserved hypothetical protein	-1.62338
ANIA_10078	peroxisomal fatty acid ABC transporter, putative (Eurofung)	-1.62682
ANIA_08389	histidine acid phosphatase, putative (AFU_orthologue; AFUA_3G14570)	-1.63015
ANIA_02250	conserved hypothetical protein	-1.63015
ANIA_02958	MFS sugar transporter, putative (AFU_orthologue; AFUA_5G06720)	-1.6336
ANIA_09336	conserved hypothetical protein	-1.63365
ANIA_04934	3-oxoacyl-(acyl-carrier-protein) reductase, putative (AFU_orthologue; AFUA_3G10540)	-1.63378
ANIA_08483	conserved hypothetical protein	-1.63541
ANIA_10256	conserved hypothetical protein	-1.63882
ANIA_07858	aspartic-type endopeptidase (OpsB), putative (AFU_orthologue; AFUA_6G05350)	-1.63988
ANIA_00374	conserved hypothetical protein	-1.64504
ANIA_04312	conserved hypothetical protein	-1.64624
ANIA_07479	cytoplasmic asparaginyl-tRNA synthetase, putative (AFU_orthologue; AFUA_2G05650)	-1.64685
ANIA_00857	conserved hypothetical protein	-1.64803
ANIA_08222	conserved hypothetical protein	-1.64815
ANIA_03487	conserved hypothetical protein	-1.64923
ANIA_08103	Putative Zn(II)2Cys6 transcription factor (Eurofung)	-1.65196
ANIA_08657	fructosyl amino acid oxidase, putative (AFU_orthologue; AFUA_8G06440)	-1.65271
ANIA_11290	conserved hypothetical protein	-1.65333
ANIA_03209	conserved hypothetical protein	-1.65728
ANIA_00649	4-coumarate-CoA ligase, putative (AFU_orthologue; AFUA_1G13110)	-1.65784
ANIA_03468	histone H2A (Eurofung)	-1.65805
ANIA_05351	ubiquitin conjugating enzyme, putative (AFU_orthologue; AFUA_6G14130)	-1.65851
ANIA_09007	cytochrome P450, putative (Eurofung)	-1.66036
ANIA_08782	esterase, putative (AFU_orthologue; AFUA_5G09860)	-1.67129
ANIA_07482	hypothetical protein	-1.6801
ANIA_05119	tRNA methyltransferase (Eurofung)	-1.68096
ANIA_04237	conserved predicted protein (AFU_orthologue; AFUA_1G06160)	-1.68267
ANIA_00833	hypothetical protein	-1.68434
ANIA_06658	flavin containing polyamine oxidase, putative (AFU_orthologue; AFUA_6G03510)	-1.6856
ANIA_07387	hypothetical pyrroline-5-carboxylate reductase (Eurofung)	-1.69618
ANIA_05815	Putative aurora kinase (Eurofung)	-1.69975
ANIA_00033	hypothetical protein	-1.70284
ANIA_01579	hypothetical protein	-1.70543
ANIA_10959	glutaminase, putative (AFU_orthologue; AFUA_6G09910)	-1.71003
ANIA_02029	conserved hypothetical protein	-1.71177
fluG	developmental protein FluG (Eurofung)	-1.71484
ANIA_07279	GPI anchored protein, putative (AFU_orthologue; AFUA_1G01300)	-1.71546
ANIA_10123	conserved hypothetical protein	-1.71803
ANIA_08999	conserved hypothetical protein	-1.72101
ANIA_00593	3-hydroxyisobutyrate dehydrogenase (AFU_orthologue; AFUA_6G11020)	-1.72956
ANIA_02896	mitochondrial methylglutaconyl-CoA hydratase (Auh), putative (AFU_orthologue; AFUA_3G11480)	-1.73157
ANIA_05952	kynureninase (AFU_orthologue; AFUA_2G10360)	-1.75547
ANIA_10075	MFS transporter, putative (AFU_orthologue; AFUA_1G01812)	-1.75707
ANIA_10210	acetamidase, putative (AFU_orthologue; AFUA_8G05220)	-1.76062
ANIA_08470	conserved hypothetical protein	-1.76251
ANIA_03894	aconitate hydratase, mitochondrial, putative (Eurofung)	-1.76328
ANIA_08532	conserved hypothetical protein	-1.76472
ANIA_05303	conserved hypothetical protein	-1.76754
ANIA_01812	bZIP transcription factor JlbA/IDI-4 (AFU_orthologue; AFUA_5G01650)	-1.77307
ANIA_00736	conserved fungal protein (AFU_orthologue; AFUA_1G14230)	-1.77512
ANIA_11607	hypothetical protein	-1.77523
ANIA_02161	conserved hypothetical protein	-1.7765
ANIA_05957	hypothetical branched-chain amino-acid transaminase (Eurofung)	-1.77921
ANIA_02597	Putative Zn(II)2Cys6 transcription factor (Eurofung)	-1.78229
ANIA_01449	GPI anchored protein, putative (AFU_orthologue; AFUA_8G04370)	-1.79705
ANIA_01131	cytosolic Cu/Zn superoxide dismutase, putative (AFU_orthologue; AFUA_1G11640)	-1.80132
ANIA_10311	hypothetical protein	-1.80152
ANIA_05434	conserved hypothetical protein	-1.80218
ANIA_07549	BCS1-like ATPase, putative (AFU_orthologue; AFUA_2G14760)	-1.80298
ANIA_10992	conserved hypothetical protein	-1.80579
ANIA_00012	conserved hypothetical protein	-1.80918
ANIA_05591	aminotransferase, classes I and II, putative (AFU_orthologue; AFUA_4G11460)	-1.81797
ANIA_05118	putative Myb-like transcription factor (Eurofung)	-1.8198
ANIA_04134	conserved hypothetical protein	-1.82288
ANIA_08163	oxidoreductase, short-chain dehydrogenase/reductase family (AFU_orthologue; AFUA_5G02870)	-1.82335
ANIA_09009	conserved hypothetical protein	-1.82374
ANIA_10301	conserved hypothetical protein	-1.82521
ANIA_08559	hypothetical protein similar to 2-oxo acid dehydrogenase, E1 component beta subunit (Eurofung)	-1.82548
ANIA_08496	class II aldolase/adducin domain protein (AFU_orthologue; AFUA_3G01330)	-1.83165
ANIA_00554	aldehyde dehydrogenase (Eurofung)	-1.83553
ANIA_04829	aldehyde reductase I (ARI), putative (AFU_orthologue; AFUA_3G09190)	-1.83704
ANIA_08779	conserved hypothetical protein	-1.83879
ANIA_04957	galactokinase (AFU_orthologue; AFUA_3G10300)	-1.84182
ANIA_00214	conserved hypothetical protein	-1.85297
ANIA_04243	3-beta hydroxysteroid dehydrogenase/isomerase family protein, putative (AFU_orthologue; AFUA_1G06450)	-1.86136
ANIA_04081	cysteine dioxygenase Cdo1, putative (AFU_orthologue; AFUA_1G05570)	-1.864
ANIA_08602	conserved hypothetical protein	-1.86424
ANIA_00734	hypothetical protein similar to histone H4 (Broad)	-1.87319
ANIA_08361	conserved hypothetical protein	-1.87627
ANIA_11219	amidase family protein (AFU_orthologue; AFUA_6G14410)	-1.8788
ANIA_05274	Putative Zn(II)2Cys6 transcription factor (Eurofung)	-1.88107
ANIA_05312	conserved hypothetical protein	-1.88322
ANIA_02353	conserved hypothetical protein	-1.88333
ANIA_00494	cellobiohydrolase (reducing end) (Eurofung)	-1.88959
ANIA_09449	HD superfamily hydrolase, putative (AFU_orthologue; AFUA_1G03035)	-1.89016
ANIA_08356	alcohol dehydrogenase, putative (AFU_orthologue; AFUA_3G01780)	-1.892
ANIA_10657	conserved hypothetical protein	-1.89203
ANIA_10146	conserved hypothetical protein	-1.89513
ANIA_08900	extracellular lipase, putative (AFU_orthologue; AFUA_7G01180)	-1.89846
ANIA_07846	conserved hypothetical protein	-1.89898
ANIA_10891	putative sugar transporter (MstD) (Eurofung)	-1.90142
ANIA_09496	EBP domain protein, putative (AFU_orthologue; AFUA_2G13910)	-1.90352
ANIA_10005	hypothetical protein	-1.9056
ANIA_01863	Bys1 family protein (AFU_orthologue; AFUA_2G04533)	-1.90562
ANIA_11053	conserved hypothetical protein	-1.9067
ANIA_08901	MFS transporter, putative (AFU_orthologue; AFUA_7G01190)	-1.90775
ANIA_03639	hypothetical protein similar to E2 component of 2-oxo acid dehydrogenase complex, dihydrolipoamide transacylase (Eurofung)	-1.91528
ANIA_10664	conserved hypothetical protein	-1.91751
ANIA_01551	putative beta transglucosylase, GH17 family (Eurofung)	-1.92233
ANIA_09425	2,4-dihydroxyhept-2-ene-1,7-dioic acid aldolase (AFU_orthologue; AFUA_1G11530)	-1.92557
ANIA_05792	conserved hypothetical protein	-1.92841
ANIA_03312	oxidoreductase, short chain dehydrogenase/reductase family (AFU_orthologue; AFUA_6G13830)	-1.93288
ANIA_02248	4-aminobutyrate aminotransferase, GABA transamidase (Eurofung)	-1.93486
ANIA_06078	hypothetical protein similar to adenine deaminase (Eurofung)	-1.93661
ANIA_04688	hypothetical protein similar to isovaleryl-coenzyme A dehydrogenase (Eurofung)	-1.94107
ANIA_03773	conserved hypothetical protein	-1.94572
ANIA_08333	hypothetical protein similar to PhiA protein (Eurofung)	-1.94925
ANIA_06767	enoyl-CoA hydratase/isomerase family protein (AFU_orthologue; AFUA_2G14850)	-1.96091
ANIA_11209	hypothetical protein	-1.96386
ANIA_02777	conserved hypothetical protein	-1.97064
ANIA_05762	CFEM domain protein, putative (AFU_orthologue; AFUA_6G06690)	-1.9731
ANIA_08396	pyruvate decarboxylase, putative (AFU_orthologue; AFUA_6G00750)	-1.98127
ANIA_03262	conserved hypothetical protein	-1.98747
ANIA_05917	MFS alpha-glucoside transporter, putative (AFU_orthologue; AFUA_2G10910)	-1.98945
ANIA_13001	Putative Zn(II)2Cys6 transcription factor (Eurofung)	-1.99352
ANIA_09371	conserved hypothetical protein	-1.99708
ANIA_07758	conserved hypothetical protein	-2.00465
ANIA_08479	conserved hypothetical protein	-2.00671
ANIA_02166	phytanoyl-CoA dioxygenase family protein (AFU_orthologue; AFUA_2G15850)	-2.0141
ANIA_05547	conserved hypothetical protein	-2.01969
ANIA_03575	conserved hypothetical protein	-2.02227
ANIA_05420	conserved hypothetical protein	-2.0252
ANIA_01947	metallo-beta-lactamase family protein (AFU_orthologue; AFUA_5G12770)	-2.02577
ANIA_05461	capsule polysaccharide biosynthesis protein, putative (AFU_orthologue; AFUA_5G00130)	-2.03055
ANIA_04515	putative transglycosidase, GH16 family (Eurofung)	-2.03646
ANIA_01733	delta-1-pyrroline-5-carboxylate dehydrogenase (Eurofung)	-2.04366
ANIA_05463	conserved hypothetical protein	-2.04593
ANIA_10420	maltase MalT (AFU_orthologue; AFUA_8G07070)	-2.04718
ANIA_01688	calcium homeostasis protein Regucalcin, putative (AFU_orthologue; AFUA_4G08610)	-2.04941
ANIA_01566	conserved hypothetical protein	-2.05254
ANIA_10086	DUF1446 domain protein (AFU_orthologue; AFUA_6G11420)	-2.07958
ANIA_03543	conserved hypothetical protein	-2.08393
ANIA_06697	SUN domain protein (Eurofung)	-2.08543
ANIA_06785	CRAL/TRIO domain protein (AFU_orthologue; AFUA_7G06760)	-2.09057
ANIA_06873	hypothetical protein	-2.10482
ANIA_09108	indoleamine 2,3-dioxygenase family protein (AFU_orthologue; AFUA_7G02010)	-2.10922
ANIA_01736	conserved hypothetical protein	-2.13465
ANIA_10843	conserved hypothetical protein	-2.1376
ANIA_08741	C2H2 finger domain protein, putative (AFU_orthologue; AFUA_6G02690)	-2.14029
ANIA_00006	conserved hypothetical protein	-2.15123
ANIA_02723	hypothetical histidinol dehydrogenase (Eurofung)	-2.15885
ANIA_02637	endonuclease/exonuclease/phosphatase family protein (AFU_orthologue; AFUA_2G13650)	-2.15998
ANIA_06103	conserved hypothetical protein	-2.17332
ANIA_04810	vacuolar carboxypeptidase Cps1, putative (AFU_orthologue; AFUA_3G07040)	-2.17708
ANIA_03277	conserved hypothetical protein	-2.18252
ANIA_08454	copper amine oxidase (AFU_orthologue; AFUA_3G00680)	-2.18373
ANIA_07548	DUF821 domain protein (AFU_orthologue; AFUA_2G14740)	-2.1854
ANIA_03591	methylmalonate-semialdehyde dehydrogenase, putative (AFU_orthologue; AFUA_4G12870)	-2.18846
ANIA_07151	alpha-rhamnosidase (Eurofung)	-2.18852
ANIA_00814	cell division cycle protein Cdc20, putative (AFU_orthologue; AFUA_1G14730)	-2.2045
ANIA_08943	integral membrane protein, putative (AFU_orthologue; AFUA_6G11560)	-2.20877
ANIA_05810	hypothetical protein similar to prolidase (Eurofung)	-2.23553
ANIA_08390	plasma membrane ammonium transporter (Ato3), putative (AFU_orthologue; AFUA_5G01140)	-2.2411
ANIA_06761	acyl-CoA dehydrogenase, putative (AFU_orthologue; AFUA_7G06510)	-2.25939
ANIA_03742	conserved hypothetical protein	-2.26324
ANIA_10026	oxidoreductase, 2OG-Fe(II) oxygenase family, putative (AFU_orthologue; AFUA_5G11160)	-2.26606
ANIA_06754	GPI anchored protein, putative (AFU_orthologue; AFUA_7G00450)	-2.26955
ANIA_08650	conserved hypothetical protein	-2.27208
ANIA_06411	GNAT family N-acetyltransferase, putative (AFU_orthologue; AFUA_3G00870)	-2.27273
ANIA_08789	MFS monocarboxylate transporter, putative (AFU_orthologue; AFUA_2G12710)	-2.27998
ANIA_10795	conserved hypothetical protein	-2.28734
ANIA_04115	conserved hypothetical protein	-2.29213
ANIA_08523	conserved hypothetical protein	-2.3014
ANIA_07128	conserved hypothetical protein	-2.32285
ANIA_00023	short chain dehydrogenase/reductase, putative (AFU_orthologue; AFUA_2G16570)	-2.33009
ANIA_00401	conserved hypothetical protein	-2.33525
ANIA_02337	hypothetical protein	-2.34699
ANIA_05285	O-methyltransferase, putative (AFU_orthologue; AFUA_4G14240)	-2.35447
ANIA_11359	hypothetical protein	-2.35915
ANIA_10234	conserved hypothetical protein	-2.35983
ANIA_04626	Putative Zn(II)2Cys6 transcription factor (Eurofung)	-2.3725
ANIA_03525	conserved hypothetical protein	-2.37431
ANIA_11051	extracellular chitosanase CsnC, putative (AFU_orthologue; AFUA_3G14980)	-2.37431
ANIA_11608	hypothetical protein	-2.37595
ANIA_01315	conserved hypothetical protein	-2.38791
ANIA_07952	conserved hypothetical protein	-2.38809
ANIA_02532	copper amine oxidase 1 (Broad)	-2.39163
ANIA_02830	conserved hypothetical protein	-2.39969
ANIA_07068	aryl-alcohol oxidase; vanillyl-alcohol oxidase (AFU_orthologue; AFUA_3G09500)	-2.40874
ANIA_08531	conserved hypothetical protein	-2.4109
ANIA_10986	conserved hypothetical protein	-2.41864
ANIA_05913	zinc-binding dehydrogenase family oxidoreductase, putative (JCVI)	-2.44036
ANIA_06954	conserved hypothetical protein	-2.44067
ANIA_07203	conserved hypothetical protein	-2.45387
ANIA_00512	conserved hypothetical protein	-2.45911
ANIA_11505	hypothetical protein	-2.46461
ANIA_06870	MATE efflux family protein (Eurofung)	-2.47461
ANIA_00761	conserved hypothetical protein	-2.48705
ANIA_09240	Putative C2H2 finger domain transcription factor (Eurofung)	-2.4876
ANIA_08604	GNAT family acetyltransferase, putative (AFU_orthologue; AFUA_7G00850)	-2.5115
ANIA_09161	conserved hypothetical protein	-2.51351
ANIA_07505	alpha-1,4-xylosidase (Eurofung)	-2.51401
ANIA_09295	conserved hypothetical protein	-2.52027
ANIA_06075	phenylalanine ammonia-lyase (AFU_orthologue; AFUA_2G09110)	-2.52128
ANIA_07625	myo-inositol-1-phosphate synthase (Eurofung)	-2.53947
ANIA_01829	Putative Zn(II)2Cys6 transcription factor (Eurofung)	-2.5441
ANIA_08095	MFS toxin efflux pump (AflT), putative (AFU_orthologue; AFUA_1G12620)	-2.54439
ANIA_02690	endo-1,3(4)-beta-glucanase, putative (AFU_orthologue; AFUA_5G14030)	-2.5478
ANIA_08533	conserved hypothetical protein	-2.56025
ANIA_11281	hypothetical protein	-2.56093
ANIA_08471	conserved hypothetical protein	-2.5636
ANIA_01584	Putative Zn(II)2Cys6 transcription factor (Eurofung)	-2.56882
ANIA_02573	conserved hypothetical protein	-2.57524
ANIA_08464	conserved hypothetical protein	-2.57866
ANIA_07211	cholestenol delta-isomerase, putative (AFU_orthologue; AFUA_3G00810)	-2.58003
ANIA_09535	conserved hypothetical protein	-2.58304
ANIA_09320	conserved hypothetical protein	-2.59416
ANIA_08993	conserved hypothetical protein	-2.59511
ANIA_04605	conserved hypothetical protein	-2.6049
ANIA_00845	hypothetical protein	-2.60815
ANIA_09262	conserved hypothetical protein	-2.61636
ANIA_10428	conserved hypothetical protein	-2.62281
ANIA_10023	conserved hypothetical protein	-2.63636
ANIA_08149	alpha-fucosidase (Eurofung)	-2.64295
ANIA_08444	putative cellulose synthase (Eurofung)	-2.64314
ANIA_05252	Putative C2H2 finger domain transcription factor (Eurofung)	-2.65061
ANIA_11050	hypothetical protein	-2.65534
ANIA_05945	conserved hypothetical protein	-2.6555
ANIA_04642	hypothetical protein	-2.66028
ANIA_02334	hypothetical protein similar to fructose/tagatose bisphosphate aldolase (Eurofung)	-2.67306
ANIA_05471	conserved hypothetical protein	-2.67765
ANIA_03902	conserved hypothetical protein	-2.67805
ANIA_08978	AlcR, Zn(II)2Cys6 transcription factor, activator of ethanol catabolism (Eurofung)	-2.6804
ANIA_07170	putative bHLH transcription factor (Eurofung)	-2.68784
ANIA_08818	conserved hypothetical protein	-2.69562
ANIA_07641	peroxisomal copper amine oxidase (AFU_orthologue; AFUA_5G07360)	-2.70531
ANIA_06227	aminotransferase family protein (LolT), putative (AFU_orthologue; AFUA_2G13295)	-2.70815
ANIA_07877	RTA1 domain protein, putative (AFU_orthologue; AFUA_2G17810)	-2.70931
ANIA_07156	NAD binding Rossmann fold oxidoreductase, putative (AFU_orthologue; AFUA_4G00560)	-2.71939
ANIA_07859	conserved hypothetical protein	-2.74124
ANIA_07908	arabinoxylan arabinofuranohydrolase (Eurofung)	-2.76865
ANIA_07324	N,N-dimethylglycine oxidase (AFU_orthologue; AFUA_2G16610)	-2.76986
ANIA_01857	kynureninase, putative (AFU_orthologue; AFUA_4G09840)	-2.77613
ANIA_08279	basic amino acid transporter (Eurofung)	-2.78333
ANIA_05943	conserved hypothetical protein	-2.81237
ANIA_08400	MFS sugar transporter, putative (AFU_orthologue; AFUA_3G06730)	-2.83652
ANIA_07010	phenazine biosynthesis-like protein, putative (AFU_orthologue; AFUA_4G04380)	-2.86102
ANIA_02587	conserved hypothetical protein	-2.86356
ANIA_08392	alpha-1,4-galactosidase (Eurofung)	-2.86438
ANIA_08548	hypothetical protein	-2.86769
ANIA_04355	hypothetical pyrroline-5-carboxylate reductase (Eurofung)	-2.88552
ANIA_01621	conserved hypothetical protein	-2.89407
ANIA_02618	conserved hypothetical protein	-2.89556
ANIA_03564	3-hydroxyacyl-CoA dehydrogenase, putative (AFU_orthologue; AFUA_3G00290)	-2.90619
ANIA_05756	conserved hypothetical protein	-2.91268
ANIA_06621	conserved hypothetical protein	-2.91521
ANIA_06786	endoglucanase, putative (AFU_orthologue; AFUA_7G06740)	-2.91928
ANIA_00726	SUN domain protein (Adg3), putative (AFU_orthologue; AFUA_1G13940)	-2.92619
ANIA_00620	conserved hypothetical protein	-2.93677
ANIA_08502	MFS transporter, putative (AFU_orthologue; AFUA_3G01370)	-2.97189
ANIA_06775	acyl-CoA	-2.97952
ANIA_08635	conserved hypothetical protein	-2.99419
ANIA_03205	aldehyde dehydrogenase, putative (AFU_orthologue; AFUA_4G02830)	-2.99552
ANIA_06649	very-long-chain acyl-CoA synthetase family protein (CefD1), putative (AFU_orthologue; AFUA_6G03630)	-3.00387
ANIA_11280	hypothetical protein	-3.02584
ANIA_07087	conserved hypothetical protein	-3.02957
ANIA_02648	isoamyl alcohol oxidase, putative (AFU_orthologue; AFUA_1G01180)	-3.03041
ANIA_09177	conserved hypothetical protein	-3.04659
ANIA_05918	catalase catC (Eurofung)	-3.04661
ANIA_07867	Putative Zn(II)2Cys6 transcription factor (Eurofung)	-3.05291
ANIA_08352	conserved hypothetical protein	-3.05505
ANIA_06797	conserved hypothetical protein	-3.05702
ANIA_05253	conserved hypothetical protein	-3.06756
ANIA_00030	conserved hypothetical protein	-3.08954
ANIA_04049	GPI anchored serine-threonine rich protein (AFU_orthologue; AFUA_1G03630)	-3.09278
ANIA_06765	conserved hypothetical protein	-3.09515
ANIA_00607	ferricrocin synthetase (nonribosomal peptide siderophore synthase ) (Eurofung)	-3.10022
ANIA_02591	MFS monocarboxylate transporter, putative (AFU_orthologue; AFUA_4G14260)	-3.10346
ANIA_09010	MFS nicotinic acid transporter Tna1, putative (AFU_orthologue; AFUA_3G03820)	-3.11538
ANIA_02392	putative bHLH transcription factor (Eurofung)	-3.13136
ANIA_11034	conserved hypothetical protein	-3.15832
ANIA_01586	amine oxidase (AFU_orthologue; AFUA_1G13440)	-3.19544
ANIA_08477	xylosidase	-3.19563
ANIA_07667	conserved hypothetical protein	-3.19736
ANIA_03400	short chain dehydrogenase, putative (AFU_orthologue; AFUA_1G17700)	-3.19928
ANIA_04720	Putative C2H2 finger domain transcription factor (Eurofung)	-3.20363
ANIA_07118	Putative transcription factor with C2H2 and Zn(2)-Cys(6) DNA binding domain (Eurofung)	-3.22502
ANIA_09001	conserved hypothetical protein	-3.23447
ANIA_02389	ketopantoate reductase family protein, putative (AFU_orthologue; AFUA_2G14497)	-3.24149
ANIA_03265	hypothetical protein similar to ApyA (Eurofung)	-3.25139
ANIA_08351	flavin-binding monooxygenase-like protein (AFU_orthologue; AFUA_4G09220)	-3.25151
ANIA_08609	hypothetical protein	-3.35986
ANIA_02574	conserved hypothetical protein	-3.36347
ANIA_08994	conserved hypothetical protein	-3.36359
ANIA_07061	Putative Zn(II)2Cys6 transcription factor (Eurofung)	-3.38744
ANIA_08528	beta-lactamase (AFU_orthologue; AFUA_5G09790)	-3.38995
ANIA_02601	MFS maltose transporter, putative (AFU_orthologue; AFUA_4G00150)	-3.39583
ANIA_11036	conserved hypothetical protein	-3.41166
ANIA_09441	choline transporter (Eurofung)	-3.41927
ANIA_09324	conserved hypothetical protein	-3.41998
ANIA_03206	conserved hypothetical protein	-3.50434
ANIA_10659	Putative Zn(II)2Cys6 transcription factor (Eurofung)	-3.51787
ANIA_07880	fatty acid synthase subunit alpha, putative (JCVI)	-3.54234
ANIA_02837	F-box domain protein (AFU_orthologue; AFUA_4G00200)	-3.57267
ANIA_03337	pectate lyase (Eurofung)	-3.57994
ANIA_08953	alpha-1,4-glucosidase (Eurofung)	-3.59834
ANIA_03218	conserved hypothetical protein	-3.60429
ANIA_01136	protein qutG (Eurofung)	-3.68638
ANIA_02384	conserved hypothetical protein	-3.69593
ANIA_03429	isochorismatase family hydrolase, putative (AFU_orthologue; AFUA_6G12220)	-3.7156
ANIA_03278	conserved hypothetical protein	-3.75789
ANIA_02672	Putative Zn(II)2Cys6 transcription factor (Eurofung)	-3.76713
ANIA_08995	conserved hypothetical protein	-3.7698
ANIA_01316	conserved hypothetical protein	-3.77511
ANIA_03765	conserved hypothetical protein	-3.79995
ANIA_03398	MFS transporter, putative (AFU_orthologue; AFUA_1G17680)	-3.80626
ANIA_01583	acetylornithine deacetylase, hypothetical (Eurofung)	-3.80718
ANIA_05067	MFS sugar transporter, putative (AFU_orthologue; AFUA_5G02840)	-3.82529
ANIA_06693	hypothetical protein	-3.83997
ANIA_05859	Putative Zn(II)2Cys6 transcription factor (Eurofung)	-3.91419
ANIA_10867	rhamnosidase B, putative (AFU_orthologue; AFUA_7G05040)	-3.95599
ANIA_00608	conserved hypothetical protein	-3.96333
ANIA_02923	conserved hypothetical protein	-3.97407
ANIA_03321	hypothetical aspartyl protease (Eurofung)	-3.97825
ANIA_08730	hypothetical protein	-3.98932
ANIA_03399	FAD binding oxidoreductase, putative (AFU_orthologue; AFUA_1G17690)	-4.03947
ANIA_06469	conserved hypothetical protein	-4.05971
ANIA_01317	conserved hypothetical protein	-4.10211
ANIA_02647	conserved hypothetical protein	-4.12224
ANIA_07869	conserved hypothetical protein	-4.14679
prnB	proline-specific permease, proline utylization (Eurofung)	-4.15636
ANIA_02649	conserved hypothetical protein	-4.19959
ANIA_08467	MFS sugar transporter, putative (AFU_orthologue; AFUA_1G11050)	-4.20489
ANIA_05304	MFS alpha-glucoside transporter, putative (AFU_orthologue; AFUA_3G01700)	-4.2097
ANIA_08063	conserved hypothetical protein	-4.21467
ANIA_09263	hypothetical protein	-4.23948
ANIA_02358	conserved hypothetical protein	-4.31884
ANIA_08969	conserved hypothetical protein	-4.31924
ANIA_00656	conserved hypothetical protein	-4.38424
ANIA_05069	integral membrane protein, putative (AFU_orthologue; AFUA_5G02860)	-4.3953
ANIA_05245	hypothetical protein	-4.40111
ANIA_07865	beta-glucosidase (Eurofung)	-4.40302
ANIA_04845	GPI anchored protein, putative (AFU_orthologue; AFUA_5G09960)	-4.41297
ANIA_03388	alpha-amylase (Eurofung)	-4.47005
ANIA_11642	hypothetical protein	-4.54951
ANIA_02538	hypothetical protein	-4.55065
ANIA_07121	conserved hypothetical protein	-4.5976
ANIA_05315	conserved hypothetical protein	-4.62115
ANIA_07233	alpha/beta hydrolase, putative (AFU_orthologue; AFUA_7G06650)	-4.64371
ANIA_11043	conserved hypothetical protein	-4.6937
ANIA_01858	conserved hypothetical protein	-4.71513
ANIA_07866	MFS alpha-glucoside transporter, putative (AFU_orthologue; AFUA_6G11920)	-4.74281
ANIA_11188	oxidoreductase, 2OG-Fe(II) oxygenase family, putative (AFU_orthologue; AFUA_4G00230)	-4.85441
ANIA_05068	conserved hypothetical protein	-4.87418
ANIA_07214	NADPH-dependent FMN reductase Lot6, putative (AFU_orthologue; AFUA_7G06600)	-4.89871
ANIA_05508	conserved hypothetical protein	-4.94572
ANIA_02683	conserved hypothetical protein	-4.99079
ANIA_04643	cytochrome P450, putative (Eurofung)	-5.01881
ANIA_08475	conserved hypothetical protein	-5.30424
ANIA_05267	feruloyl esterase (Eurofung)	-5.37287
ANIA_05330	GNAT family N-acetyltransferase, putative (AFU_orthologue; AFUA_6G03350)	-5.5149
ANIA_10816	hypothetical protein	-5.53135
ANIA_08474	hypothetical protein	-5.53619
ANIA_10817	hypothetical protein	-5.77103
ANIA_04135	conserved hypothetical protein	-5.78673
ANIA_08778	Putative Zn(II)2Cys6 transcription factor (Eurofung)	-5.857
ANIA_02928	cell wall protein, putative (AFU_orthologue; AFUA_3G08110)	-5.97852
ANIA_05551	conserved hypothetical protein	-6.52266
ANIA_07232	conserved hypothetical protein	-6.64515
ANIA_03236	O-methyltransferase, putative (AFU_orthologue; AFUA_6G01830)	-6.84893
ANIA_08981	conserved GPR1/FUN34/yaaH plasma membrane protein (Eurofung)	-7.56647
ANIA_08979	alcohol dehydrogenase I (ADHI) (Eurofung)	-7.7004
ANIA_05053	conserved hypothetical protein	-8.48641
ANIA_06473	conserved hypothetical protein	-8.6442
ANIA_06470	N,O-diacetyl muramidase, putative (AFU_orthologue; AFUA_6G10130)	-8.87216
ANIA_06471	hypothetical protein	-8.89002
ANIA_06438	hypothetical dipeptidyl aminopeptidase (Eurofung)	-10.985
Of the genes upregulated in celA-, the AspGD GO Term Finder did not recognize ANIA_11331, ANIA_11445, ANIA_04370, ANIA_08156, ANIA_11420, so they were discarded from the analysis. Of the genes upregulated in the Ctr, the GO Term Finder did not recognize ANIA_11150, ANIA_02264 and ANIA_08993, so they were discarded from the analysis.

## Sheet: GO celAdelta and Ctrl
GO in celAdelta
GO term	Cluster frequency	Corrected p-value	Genes annotated to the term
secondary metabolic process	50 out of 597 genes, 8.4%	6.46e-11	AN0758, laeA, mdpA, mdpH, mdpI, AN10297, stcL, AN11080, dbaC, AN1242, CYP503B1, AN2064, pkfA, fhbB, pdcA, AN4933, agsA, aptA, aptB, AN7084, stcW, stcV, stcU, stcS, stcO, stcN, stcK, stcJ, stcI, AN7817, stcF, aflR, stcE, stcB, stcA, dbaB, dbaH, orsA, orsB, orsC, AN7914, xptC, AN8106, tdiA, tdiC, AN8553, AN8645, CYP650B1, CYP651A1, AN9314
organic heteropentacyclic compound metabolic process	20 out of 597 genes, 3.4%	8.37e-09	laeA, mdpA, stcL, AN11080, AN1242, fhbB, stcW, stcV, stcU, stcS, stcK, stcJ, stcF, aflR, stcB, stcA, orsA, orsB, orsC, AN8645
organic heteropentacyclic compound biosynthetic process	19 out of 597 genes, 3.2%	1.86e-08	mdpA, stcL, AN11080, AN1242, fhbB, stcW, stcV, stcU, stcS, stcK, stcJ, stcF, aflR, stcB, stcA, orsA, orsB, orsC, AN8645
secondary metabolite biosynthetic process	37 out of 597 genes, 6.2%	6.92e-08	AN0758, laeA, mdpA, mdpH, mdpI, stcL, AN11080, dbaC, AN1242, pkfA, fhbB, pdcA, AN4933, aptA, aptB, stcW, stcV, stcU, stcS, stcK, stcJ, stcF, aflR, stcB, stcA, dbaB, dbaH, orsA, orsB, orsC, xptC, tdiA, tdiC, AN8553, AN8645, CYP650B1, CYP651A1
toxin biosynthetic process	16 out of 597 genes, 2.7%	3.45e-06	laeA, mdpA, stcL, fhbB, stcW, stcV, stcU, stcS, stcK, stcJ, stcF, aflR, stcB, stcA, orsA, AN8645
toxin metabolic process	16 out of 597 genes, 2.7%	8.71e-06	laeA, mdpA, stcL, fhbB, stcW, stcV, stcU, stcS, stcK, stcJ, stcF, aflR, stcB, stcA, orsA, AN8645
sterigmatocystin metabolic process	14 out of 597 genes, 2.3%	1.83e-05	laeA, stcL, fhbB, stcW, stcV, stcU, stcS, stcK, stcJ, stcF, aflR, stcB, stcA, orsA
sterigmatocystin biosynthetic process	13 out of 597 genes, 2.2%	4.19e-05	stcL, fhbB, stcW, stcV, stcU, stcS, stcK, stcJ, stcF, aflR, stcB, stcA, orsA
phenol-containing compound biosynthetic process	12 out of 597 genes, 2.0%	0.00049	mdpA, mdpH, mdpI, aptA, aptB, stcU, aflR, stcA, orsA, orsB, orsC, xptC
phenol-containing compound metabolic process	13 out of 597 genes, 2.2%	0.00170	mdpA, mdpH, mdpI, agsA, aptA, aptB, stcU, aflR, stcA, orsA, orsB, orsC, xptC
single-organism metabolic process	150 out of 597 genes, 25.1%	0.00367	AN0128, AN0293, AN0295, AN0314, gfdA, AN0408, AN0654, AN0758, laeA, mdpA, mdpH, AN10034, mdpI, AN10197, AN10233, AN10297, CYP5116B1, AN10452, AN10499, AN10533, facC, AN10629, AN10824, AN10839, fbpZ, CYP5095B1, AN10921, AN10996, stcL, AN1103, AN11080, AN11094, dbaC, AN1242, AN1329, CYP503B1, AN1607, AN1663, AN1787, otaA, acuF, AN2064, AN2407, AN2509, abfA, CYP661A1, AN2704, leu2B, AN3030, AN3132, …
organic hydroxy compound biosynthetic process	19 out of 597 genes, 3.2%	0.00859	gfdA, laeA, mdpA, mdpH, mdpI, pdcA, aptA, aptB, gfdB, stcU, aflR, stcA, orsA, orsB, orsC, xptC, AN8106, tdiA, AN8553
organic hydroxy compound metabolic process	26 out of 597 genes, 4.4%	0.04566	gfdA, laeA, mdpA, mdpH, AN10034, mdpI, facC, AN3132, AN3916, pdcA, agsA, aptA, aptB, gfdB, AN7590, stcU, stcN, aflR, stcA, orsA, orsB, orsC, xptC, AN8106, tdiA, AN8553
ketone biosynthetic process	11 out of 597 genes, 1.8%	0.06381	laeA, mdpA, mdpH, mdpI, aptA, aptB, aflR, stcA, orsA, xptC, tdiA
F-9775A metabolic process	3 out of 597 genes, 0.5%	0.09815	orsA, orsB, orsC
F-9775A biosynthetic process	3 out of 597 genes, 0.5%	0.09815	orsA, orsB, orsC
F-9775B metabolic process	3 out of 597 genes, 0.5%	0.09815	orsA, orsB, orsC
F-9775B biosynthetic process	3 out of 597 genes, 0.5%	0.09815	orsA, orsB, orsC
fructose 2,6-bisphosphate metabolic process	3 out of 597 genes, 0.5%	0.09815	AN10824, fbpZ, pfkZ
GO in Ctrl
GO term	Cluster frequency	Corrected p-value	Genes annotated to the term
organonitrogen compound catabolic process	33 out of 680 genes, 4.9%	6.04e-09	ureD, aldA, AN10146, AN10599, AN10795, AN10838, AN11053, prnC, AN1857, AN1858, hpdA, AN1923, cpa, gatA, AN3459, AN4081, AN4603, mccA, AN5068, AN5952, AN6075, nadA, AN6405, AN6470, AN7632, AN7641, chiA, AN8899, AN8969, alcR, alcA, AN8999, uaZ
small molecule catabolic process	34 out of 680 genes, 5.0%	1.82e-08	ureD, xyrA, aldA, scdA, AN10146, galR, AN10599, AN10795, AN11053, qutG, farB, mcdA, prnC, AN1857, AN1858, hpdA, AN1923, cpa, gatA, AN4081, mccA, galE, AN5068, AN5952, AN6075, aoxB, larA, AN7279, AN7632, AN8390, AN8782, alcR, alcA, alcS
carboxylic acid metabolic process	73 out of 680 genes, 10.7%	1.22e-07	AN0057, aroG, aldA, AN0593, AN0649, scdA, mdpL, AN10146, AN10299, odeA, AN10475, AN10599, AN10795, AN11053, AN11110, AN11125, AN11188, AN1150, AN1342, farB, mcdA, AN1689, prnC, AN1857, AN1858, hpdA, AN1923, AN1993, AN2091, cpa, gatA, AN2389, AN2525, AN2573, AN2723, AN2830, AN3431, AN3638, AN3894, AN4081, sdeB, mccA, AN4934, AN5068, AN5191, fatA, AN5300, catC, AN5952, AN5957, AN6075, maeA, AN6227,…
oxoacid metabolic process	74 out of 680 genes, 10.9%	1.88e-07	AN0057, aroG, aldA, AN0593, sidC, AN0649, scdA, mdpL, AN10146, AN10299, odeA, AN10475, AN10599, AN10795, AN11053, AN11110, AN11125, AN11188, AN1150, AN1342, farB, mcdA, AN1689, prnC, AN1857, AN1858, hpdA, AN1923, AN1993, AN2091, cpa, gatA, AN2389, AN2525, AN2573, AN2723, AN2830, AN3431, AN3638, AN3894, AN4081, sdeB, mccA, AN4934, AN5068, AN5191, fatA, AN5300, catC, AN5952, AN5957, AN6075, maeA, A…
organic acid metabolic process	74 out of 680 genes, 10.9%	2.63e-07	AN0057, aroG, aldA, AN0593, sidC, AN0649, scdA, mdpL, AN10146, AN10299, odeA, AN10475, AN10599, AN10795, AN11053, AN11110, AN11125, AN11188, AN1150, AN1342, farB, mcdA, AN1689, prnC, AN1857, AN1858, hpdA, AN1923, AN1993, AN2091, cpa, gatA, AN2389, AN2525, AN2573, AN2723, AN2830, AN3431, AN3638, AN3894, AN4081, sdeB, mccA, AN4934, AN5068, AN5191, fatA, AN5300, catC, AN5952, AN5957, AN6075, maeA, A…
cellular amino acid catabolic process	20 out of 680 genes, 2.9%	5.52e-07	aldA, AN10146, AN10599, AN10795, AN11053, prnC, AN1857, AN1858, hpdA, AN1923, cpa, gatA, AN4081, mccA, AN5068, AN5952, AN6075, AN7632, alcR, alcA
small molecule metabolic process	105 out of 680 genes, 15.4%	1.27e-06	AN0057, ureD, aroG, xyrA, aldA, AN0593, sidC, AN0608, AN0649, scdA, mdpL, AN10146, AN10299, odeA, AN10475, galR, AN10599, AN1071, AN10762, AN10764, AN10795, AN11008, AN11053, AN11110, AN11125, AN11188, qutG, AN1150, AN1342, farB, mcdA, AN1689, prnC, AN1857, AN1858, AN1868, hpdA, AN1923, AN1993, AN2091, AN2241, cpa, gatA, AN2335, AN2389, AN2525, AN2573, AN2723, AN2830, AN3184, AN3431, AN3638, AN38…
alpha-amino acid catabolic process	18 out of 680 genes, 2.6%	6.09e-06	aldA, AN10146, AN10795, AN11053, prnC, AN1857, AN1858, hpdA, AN1923, cpa, gatA, AN4081, mccA, AN5068, AN5952, AN6075, alcR, alcA
organic acid catabolic process	25 out of 680 genes, 3.7%	9.59e-06	aldA, scdA, AN10146, AN10599, AN10795, AN11053, farB, mcdA, prnC, AN1857, AN1858, hpdA, AN1923, cpa, gatA, AN4081, mccA, AN5068, AN5952, AN6075, aoxB, AN7279, AN7632, alcR, alcA
carboxylic acid catabolic process	25 out of 680 genes, 3.7%	9.59e-06	aldA, scdA, AN10146, AN10599, AN10795, AN11053, farB, mcdA, prnC, AN1857, AN1858, hpdA, AN1923, cpa, gatA, AN4081, mccA, AN5068, AN5952, AN6075, aoxB, AN7279, AN7632, alcR, alcA
single-organism catabolic process	42 out of 680 genes, 6.2%	1.56e-05	ureD, xyrA, aldA, scdA, AN10146, agdF, galR, AN10599, AN10795, AN11053, qutG, farB, mcdA, prnC, AN1857, AN1858, hpdA, AN1923, agdA, bipA, cpa, gatA, AN4081, AN4603, mccA, galE, AN5068, AN5644, AN5917, AN5952, AN6075, nadA, aoxB, larA, AN7279, AN7632, AN8390, AN8782, alcR, alcA, alcS, uaZ
amine catabolic process	8 out of 680 genes, 1.2%	0.00019	AN10146, AN11053, AN1857, AN1858, AN5068, AN5952, AN7641, AN8899
cellular amino acid metabolic process	40 out of 680 genes, 5.9%	0.00054	AN0057, aroG, aldA, AN0593, AN10146, AN10299, AN10475, AN10599, AN10795, AN11053, AN11110, AN11125, AN1150, AN1342, AN1689, prnC, AN1857, AN1858, hpdA, AN1923, AN1993, cpa, gatA, AN2525, AN2723, AN3431, AN4081, mccA, AN5068, AN5952, AN5957, AN6075, AN6227, AN6338, pcrA, AN7479, AN7632, AN7722, alcR, alcA
small molecule biosynthetic process	48 out of 680 genes, 7.1%	0.00110	aroG, aldA, AN0608, mdpL, odeA, AN10762, AN10764, AN11008, AN11188, AN1150, AN1342, AN1689, prnC, AN1857, AN1858, hpdA, AN1923, AN1993, AN2241, cpa, AN2389, AN2573, AN2723, AN2830, AN3638, sdeB, mccA, AN4923, AN5191, catC, AN5952, AN5957, AN6227, AN6338, biA, bioF, aatB, AN6973, AN7146, pcrA, AN7625, AN7632, AN7722, pyroA, AN7880, AN8012, alcA, alcS
organic substance catabolic process	64 out of 680 genes, 9.4%	0.00302	AN0084, ureD, xyrA, cbhB, aldA, AN0593, scdA, AN10146, agdF, galR, AN10599, AN10795, AN10838, AN10986, AN11053, qutG, farB, btgE, mcdA, prnC, AN1857, AN1858, hpdA, AN1923, agdA, bipA, cpa, gatA, plyE, amyF, AN3459, AN4081, AN4603, mccA, galE, AN5068, faeC, cdc31, AN5644, AN5917, AN5952, AN6075, nadA, AN6405, AN6438, AN6470, sunA, aoxB, larA, AN7279, AN7632, AN7641, axhA, AN8074, chiA, AN8390, AN8…
amine metabolic process	15 out of 680 genes, 2.2%	0.00310	aldA, AN10146, AN11053, AN1586, AN1689, AN1857, AN1858, AN2532, AN3431, AN5068, AN5952, aatB, AN7641, AN8454, AN8899
indole-containing compound catabolic process	6 out of 680 genes, 0.9%	0.00389	AN10146, AN11053, AN1857, AN1858, AN5068, AN5952
indolalkylamine catabolic process	6 out of 680 genes, 0.9%	0.00389	AN10146, AN11053, AN1857, AN1858, AN5068, AN5952
tryptophan catabolic process	6 out of 680 genes, 0.9%	0.00389	AN10146, AN11053, AN1857, AN1858, AN5068, AN5952
catabolic process	66 out of 680 genes, 9.7%	0.00416	AN0084, ureD, xyrA, cbhB, aldA, AN0593, scdA, AN10146, agdF, galR, AN10599, AN10795, AN10838, AN10986, AN11053, qutG, farB, btgE, mcdA, prnC, AN1857, AN1858, hpdA, AN1923, agdA, bipA, cpa, gatA, AN2582, plyE, amyF, AN3459, AN4081, AN4603, mccA, galE, AN5068, faeC, cdc31, AN5644, AN5917, catC, AN5952, AN6075, nadA, AN6405, AN6438, AN6470, sunA, aoxB, larA, AN7279, AN7632, AN7641, axhA, AN8074, chi…
organic acid biosynthetic process	35 out of 680 genes, 5.1%	0.00581	aroG, aldA, mdpL, odeA, AN11188, AN1150, AN1342, AN1689, prnC, AN1857, AN1858, hpdA, AN1923, AN1993, cpa, AN2389, AN2573, AN2723, AN2830, AN3638, sdeB, mccA, AN5191, AN5952, AN5957, AN6227, AN6338, biA, bioF, aatB, AN6973, pcrA, AN7722, AN7880, alcS
carboxylic acid biosynthetic process	35 out of 680 genes, 5.1%	0.00581	aroG, aldA, mdpL, odeA, AN11188, AN1150, AN1342, AN1689, prnC, AN1857, AN1858, hpdA, AN1923, AN1993, cpa, AN2389, AN2573, AN2723, AN2830, AN3638, sdeB, mccA, AN5191, AN5952, AN5957, AN6227, AN6338, biA, bioF, aatB, AN6973, pcrA, AN7722, AN7880, alcS
monocarboxylic acid metabolic process	34 out of 680 genes, 5.0%	0.00880	aldA, AN0649, scdA, mdpL, odeA, AN11188, farB, mcdA, AN1689, gatA, AN2389, AN2573, AN2830, AN3638, AN4081, sdeB, mccA, AN4934, AN5191, fatA, catC, biA, bioF, aoxB, aatB, AN6973, AN7632, AN7880, AN7890, pdcB, AN8782, alcP, alcA, alcS
aldehyde catabolic process	6 out of 680 genes, 0.9%	0.00923	aldA, AN5644, AN7632, AN8782, alcR, alcA
aromatic amino acid family catabolic process	8 out of 680 genes, 1.2%	0.01325	AN10146, AN11053, AN1857, AN1858, hpdA, AN5068, AN5952, AN6075
carbohydrate metabolic process	53 out of 680 genes, 7.8%	0.01477	xyrA, cbhB, agdF, galR, AN10599, AN10838, AN11054, qutG, AN1477, btgE, AN1868, amyR, agdA, bipA, AN2334, AN2424, AN2690, AN3184, plyE, amyF, hxkC, crhB, mccA, AN4829, galE, faeC, AN5917, catC, AN6405, AN6470, AN6620, sunA, mdhA, AN6786, larA, AN7279, agdD, AN7625, AN7632, bglJ, AN7869, AN7890, axhA, afcA, chiA, aglE, AN8477, gudA, agdB, AN8969, alcP, alcA, AN8999
aromatic amino acid family metabolic process	13 out of 680 genes, 1.9%	0.01802	aroG, AN10146, AN11053, AN1689, AN1857, AN1858, hpdA, AN1993, AN3431, AN5068, AN5952, AN6075, AN6338
cellular biogenic amine catabolic process	6 out of 680 genes, 0.9%	0.01925	AN10146, AN11053, AN1857, AN1858, AN5068, AN5952
cellular aldehyde metabolic process	12 out of 680 genes, 1.8%	0.01993	xyrA, aldA, AN0593, AN1689, AN2335, AN4829, AN5644, AN7632, pyroA, AN8782, alcR, alcA
alpha-amino acid metabolic process	27 out of 680 genes, 4.0%	0.02110	aldA, AN0593, AN10146, AN10795, AN11053, AN1150, AN1342, prnC, AN1857, AN1858, hpdA, AN1923, AN1993, cpa, gatA, AN2525, AN2723, AN3431, AN4081, mccA, AN5068, AN5952, AN6075, pcrA, AN7722, alcR, alcA
tryptophan metabolic process	7 out of 680 genes, 1.0%	0.02337	AN10146, AN11053, AN1857, AN1858, AN3431, AN5068, AN5952
indolalkylamine metabolic process	7 out of 680 genes, 1.0%	0.02337	AN10146, AN11053, AN1857, AN1858, AN3431, AN5068, AN5952
primary alcohol metabolic process	8 out of 680 genes, 1.2%	0.03010	aldA, AN2241, catC, AN7632, AN8390, alcR, alcA, alcS
alcohol metabolic process	20 out of 680 genes, 2.9%	0.04821	aldA, AN0608, AN10764, AN11008, qutG, AN1868, AN2241, AN4829, AN4923, catC, AN6973, AN7146, larA, AN7625, AN7632, AN8012, AN8390, alcR, alcA, alcS
single-organism metabolic process	162 out of 680 genes, 23.8%	0.06409	AN0057, ureD, aroG, xyrA, aldA, AN0593, sidC, AN0608, AN0649, scdA, AN10011, mdpL, AN10026, AN10108, AN10146, AN10299, AN10323, odeA, agdF, AN10475, galR, AN10599, AN1071, AN10762, AN10764, AN10795, AN11008, AN11053, AN11054, AN11110, AN11125, AN11188, CYP687A1, AN1131, qutG, AN1150, AN1342, phacB, farB, AN1563, AN1586, mcdA, AN1689, AN1704, prnC, AN1857, AN1858, AN1868, hpdA, AN1923, AN1993, amy…
starch metabolic process	5 out of 680 genes, 0.7%	0.09072	agdF, amyR, agdA, amyF, agdB
cellular carbohydrate metabolic process	28 out of 680 genes, 4.1%	0.09530	cbhB, agdF, AN10599, AN11054, qutG, AN1868, amyR, agdA, bipA, amyF, hxkC, AN4829, galE, AN5917, catC, AN6470, sunA, mdhA, larA, AN7279, agdD, AN7625, AN7632, AN7890, afcA, agdB, alcP, alcA
The list of gene identifiers was retrieved from the GO Term Finder at the AspGD.

## Sheet: ANIA_08443 predicted topology
ANIA_08443 predicted topology
Transmembrane helix, aa 9-26.
